# Supplementary material for: (η5-Penta­methyl­cyclo­penta­dien­yl)(η6-toluene)­ruthenium(II) hexa­fluorido­phosphate
Source: Acta Crystallogr Sect E Struct Rep Online. 2010 Sep 15;66(Pt 10):m1264. doi: 10.1107/S1600536810036299 (PMC2983397; doi:10.1107/S1600536810036299)
Supplement: Supplementary file 1 [file e-66-m1264-sup1.cif]

##############################################################################
###                                                                        ###
###        Electronic paper (Acta Crystallographica Section E)             ###
###                                                                        ###
##############################################################################
#                                                                            #
# This CIF contains the data in a paper accepted for publication in Acta     #
# Crystallographica Section E. It conforms to the requirements of Notes      #
# for Authors for Section E, and has been peer reviewed under the auspices   #
# of the IUCr Commission on Journals.                                        #
#                                                                            #
# Full details of the Crystallographic Information File format               #
# are given in the paper "The Crystallographic Information File (CIF):       #
# a New Standard Archive File for Crystallography" by S. R. Hall, F. H.      #
# Allen and I. D. Brown [Acta Cryst. (1991), A47, 655-685].                  #
#                                                                            #
# The current version of the core CIF dictionary is obtainable from          #
# ftp://ftp.iucr.org/pub/cif_core.dic. The current version number is 2.4.    #
#                                                                            #
# Software is freely available for graphical display of the structure(s) in  #
# this CIF.  For information consult the CIF home page http://www.iucr.org/  #
# cif/home.html                                                              #
#                                                                            #
# This file may be used for bona fide research purposes within the           #
# scientific community so long as proper attribution is given to the journal # 
# article from which it was obtained.                                        #
#                                                                            #
##############################################################################
                                             
data_global
_audit_creation_method     SHELXTL-V6.0
_journal_date_recd_electronic     2010-09-03
_journal_date_accepted     2010-09-09
_journal_name_full     'Acta Crystallographica, Section E'
_journal_year     2010
_journal_volume     66
_journal_issue     10
_journal_page_first     m1264
_journal_page_last     m1264
_journal_paper_category     QM
_journal_coeditor_code     PK2266
_publ_contact_author_name
;
 Dr. Lough, Alan J.
;
_publ_contact_author_address
;
 Department of Chemistry
 University of Toronto
 Toronto
 Ontario
 Canada, M5S 3H6
;
_publ_contact_author_email     alough@chem.utoronto.ca
_publ_contact_author_fax     '416 978 8775'
_publ_contact_author_phone     '416 978 6275'
_publ_section_title
;
(\h^5^-Pentamethylcyclopentadienyl)(\h^6^-toluene)ruthenium(II)
hexafluoridophosphate
;
loop_
    _publ_author_name
    _publ_author_address
    'O, Wylie W. N.'
;
Department of Chemistry,
University of Toronto,
Toronto, Ontario, Canada M5S 3H6
;
    'Lough, Alan J.'
;
Department of Chemistry,
University of Toronto,
Toronto, Ontario, Canada M5S 3H6
;
    'Morris, Robert H.'
;
Department of Chemistry,
University of Toronto,
Toronto, Ontario, Canada M5S 3H6
;
data_I
_chemical_name_systematic
;
(\h^5^-Pentamethylcyclopentadienyl)(\h^6^-toluene)ruthenium(II)
hexafluoridophosphate
;
_chemical_name_common     ?
_chemical_formula_moiety     'C17 H23 Ru +, F6 P -'
_chemical_formula_sum     'C17 H23 F6 P Ru'
_chemical_formula_iupac     '[Ru (C7 H8) (C10 H15)] P F6'
_chemical_formula_weight     473.39
_chemical_melting_point     ?
_symmetry_cell_setting     orthorhombic
_symmetry_space_group_name_H-M     'P n m a'
_symmetry_space_group_name_Hall     '-P 2ac 2n'
loop_
    _symmetry_equiv_pos_as_xyz
    'x, y, z'
    '-x+1/2, -y, z+1/2'
    'x+1/2, -y+1/2, -z+1/2'
    '-x, y+1/2, -z'
    '-x, -y, -z'
    'x-1/2, y, -z-1/2'
    '-x-1/2, y-1/2, z-1/2'
    'x, -y-1/2, z'
_cell_length_a     13.9735(4)
_cell_length_b     15.3266(4)
_cell_length_c     8.6576(6)
_cell_angle_alpha     90.00
_cell_angle_beta     90.00
_cell_angle_gamma     90.00
_cell_volume     1854.17(15)
_cell_formula_units_Z     4
_cell_measurement_reflns_used     11870
_cell_measurement_theta_min     2.7
_cell_measurement_theta_max     27.5
_cell_measurement_temperature     150.0(10)
_exptl_crystal_description     'block'
_exptl_crystal_colour     'colourless'
_exptl_crystal_size_max     0.22
_exptl_crystal_size_mid     0.15
_exptl_crystal_size_min     0.10
_exptl_crystal_density_diffrn     1.696
_exptl_crystal_density_meas     ?
_exptl_crystal_density_method     'not measured'
_exptl_crystal_F_000     952
_exptl_absorpt_coefficient_mu     0.986
_exptl_absorpt_correction_type     multi-scan
_exptl_absorpt_process_details     '(SORTAV; Blessing, 1995)'
_exptl_absorpt_correction_T_min     0.711
_exptl_absorpt_correction_T_max     0.863
_exptl_special_details
;
;
_diffrn_ambient_temperature     150.0(10)
_diffrn_radiation_type     MoK\a
_diffrn_radiation_wavelength     0.71073
_diffrn_radiation_source     'fine-focus sealed tube'
_diffrn_radiation_monochromator     graphite
_diffrn_measurement_device_type     'Nonius KappaCCD'
_diffrn_measurement_method     '\f scans and \w scans with \k offsets'
_diffrn_detector_area_resol_mean     9
_diffrn_reflns_number     11870
_diffrn_reflns_av_R_equivalents     0.0618
_diffrn_reflns_av_sigmaI/netI     0.0469
_diffrn_reflns_theta_min     2.66
_diffrn_reflns_theta_max     27.51
_diffrn_reflns_theta_full     27.51
_diffrn_measured_fraction_theta_max     0.998
_diffrn_measured_fraction_theta_full     0.998
_diffrn_reflns_limit_h_min     -17
_diffrn_reflns_limit_h_max     18
_diffrn_reflns_limit_k_min     -15
_diffrn_reflns_limit_k_max     19
_diffrn_reflns_limit_l_min     -11
_diffrn_reflns_limit_l_max     11
_refine_special_details
;
Refinement of <i>F</i>^2^ against ALL reflections. The weighted <i>R</i>-factor
<i>wR</i> and goodness of fit <i>S</i> are based on <i>F</i>^2^, conventional
<i>R</i>-factors <i>R</i> are based on <i>F</i>, with <i>F</i> set to zero for
negative <i>F</i>^2^. The threshold expression of <i>F</i>^2^ >
\s(<i>F</i>^2^) is used only for calculating <i>R</i>-factors(gt) <i>etc</i>.
and is not relevant to the choice of reflections for refinement.
<i>R</i>-factors based on <i>F</i>^2^ are statistically about twice as large
as those based on <i>F</i>, and <i>R</i>- factors based on ALL data will be
even larger.
;
_reflns_number_total     2200
_reflns_number_gt     1611
_reflns_threshold_expression     I>2\s(I)
_refine_ls_structure_factor_coef     Fsqd
_refine_ls_matrix_type     full
_refine_ls_R_factor_all     0.0743
_refine_ls_R_factor_gt     0.0476
_refine_ls_wR_factor_gt     0.1125
_refine_ls_wR_factor_ref     0.1310
_refine_ls_goodness_of_fit_ref     1.070
_refine_ls_restrained_S_all     1.070
_refine_ls_number_reflns     2200
_refine_ls_number_parameters     128
_refine_ls_number_restraints     0
_refine_ls_hydrogen_treatment     constr
_refine_ls_weighting_scheme     calc
_refine_ls_weighting_details
         'calc w=1/[\s^2^(Fo^2^)+(0.0650P)^2^+3.7819P] where P=(Fo^2^+2Fc^2^)/3'
_atom_sites_solution_hydrogens     geom
_atom_sites_solution_primary     direct
_atom_sites_solution_secondary     difmap
_refine_ls_shift/su_max     0.003
_refine_ls_shift/su_mean     0.000
_refine_diff_density_max     2.110
_refine_diff_density_min     -2.035
_refine_ls_extinction_method     none
_refine_ls_extinction_coef     ?
loop_
    _atom_type_symbol
    _atom_type_description
    _atom_type_scat_dispersion_real
    _atom_type_scat_dispersion_imag
    _atom_type_scat_source
    'C' 'C' 0.0033 0.0016
                         'International Tables Vol C Tables 4.2.6.8 and 6.1.1.4'
    'H' 'H' 0.0000 0.0000
                         'International Tables Vol C Tables 4.2.6.8 and 6.1.1.4'
    'F' 'F' 0.0171 0.0103
                         'International Tables Vol C Tables 4.2.6.8 and 6.1.1.4'
    'P' 'P' 0.1023 0.0942
                         'International Tables Vol C Tables 4.2.6.8 and 6.1.1.4'
    'Ru' 'Ru' -1.2594 0.8363
                         'International Tables Vol C Tables 4.2.6.8 and 6.1.1.4'
_computing_data_collection     'COLLECT (Nonius, 2002)'
_computing_cell_refinement     'DENZO-SMN (Otwinowski & Minor, 1997)'
_computing_data_reduction     'DENZO-SMN (Otwinowski & Minor, 1997)'
_computing_structure_solution     'SIR92 (Altomare <i>et al.</i>, 1994)'
_computing_structure_refinement     'SHELXTL (Sheldrick, 2008)'
_computing_molecular_graphics     'PLATON (Spek, 2009)'
_computing_publication_material     'SHELXTL (Sheldrick, 2008)'
loop_
    _atom_site_type_symbol
    _atom_site_label
    _atom_site_fract_x
    _atom_site_fract_y
    _atom_site_fract_z
    _atom_site_U_iso_or_equiv
    _atom_site_adp_type
    _atom_site_calc_flag
    _atom_site_refinement_flags
    _atom_site_occupancy
    _atom_site_disorder_assembly
    _atom_site_disorder_group
    Ru Ru1 0.09419(3) 0.2500 0.05036(5) 0.02470(18) Uani d S 1 . .
    C C1 -0.0364(4) 0.2500 0.1948(8) 0.0364(15) Uani d S 1 . .
    H H1 -0.0414 0.2500 0.3042 0.044 Uiso calc SR 1 . .
    C C2 -0.0326(3) 0.1709(3) 0.1144(5) 0.0329(10) Uani d . 1 . .
    H H2A -0.0235 0.1153 0.1730 0.040 Uiso calc R 1 . .
    C C3 -0.0226(3) 0.1708(3) -0.0472(5) 0.0318(10) Uani d . 1 . .
    H H3A -0.0065 0.1147 -0.1005 0.038 Uiso calc R 1 . .
    C C4 -0.0174(4) 0.2500 -0.1323(7) 0.0300(13) Uani d S 1 . .
    C C5 0.2303(3) 0.2969(3) -0.0428(5) 0.0266(9) Uani d . 1 . .
    C C6 0.2204(3) 0.3259(3) 0.1143(5) 0.0266(9) Uani d . 1 . .
    C C7 0.2144(4) 0.2500 0.2112(7) 0.0267(13) Uani d S 1 . .
    C C8 -0.0027(5) 0.2500 -0.3057(7) 0.0393(16) Uani d S 1 . .
    H H8A -0.0634 0.2363 -0.3571 0.059 Uiso calc PR 0.50 . .
    H H8B 0.0452 0.2060 -0.3333 0.059 Uiso calc PR 0.50 . .
    H H8C 0.0194 0.3077 -0.3389 0.059 Uiso calc PR 0.50 . .
    C C9 0.2427(3) 0.3550(3) -0.1801(6) 0.0391(11) Uani d . 1 . .
    H H9A 0.3097 0.3733 -0.1875 0.059 Uiso calc R 1 . .
    H H9B 0.2018 0.4065 -0.1689 0.059 Uiso calc R 1 . .
    H H9C 0.2247 0.3232 -0.2739 0.059 Uiso calc R 1 . .
    C C10 0.2220(3) 0.4184(3) 0.1676(6) 0.0405(12) Uani d . 1 . .
    H H10A 0.2883 0.4368 0.1846 0.061 Uiso calc R 1 . .
    H H10B 0.1860 0.4235 0.2644 0.061 Uiso calc R 1 . .
    H H10C 0.1926 0.4557 0.0888 0.061 Uiso calc R 1 . .
    C C11 0.2061(4) 0.2500 0.3875(8) 0.0399(16) Uani d S 1 . .
    H H11A 0.1816 0.3066 0.4224 0.060 Uiso calc PR 0.50 . .
    H H11B 0.2692 0.2397 0.4331 0.060 Uiso calc PR 0.50 . .
    H H11C 0.1620 0.2037 0.4200 0.060 Uiso calc PR 0.50 . .
    P P1 0.0000 0.5000 0.5000 0.0282(4) Uani d S 1 . .
    F F1 -0.09922(18) 0.5503(2) 0.4824(4) 0.0454(7) Uani d . 1 . .
    F F2 0.0208(2) 0.51551(18) 0.3204(3) 0.0450(7) Uani d . 1 . .
    F F3 -0.0520(2) 0.40978(18) 0.4592(3) 0.0435(7) Uani d . 1 . .
loop_
    _atom_site_aniso_label
    _atom_site_aniso_U_11
    _atom_site_aniso_U_22
    _atom_site_aniso_U_33
    _atom_site_aniso_U_12
    _atom_site_aniso_U_13
    _atom_site_aniso_U_23
    Ru1 0.0238(3) 0.0249(3) 0.0255(3) 0.000 0.00149(19) 0.000
    C1 0.024(3) 0.052(4) 0.033(4) 0.000 0.005(3) 0.000
    C2 0.026(2) 0.034(2) 0.039(3) -0.0065(18) -0.0021(19) 0.011(2)
    C3 0.028(2) 0.031(2) 0.036(3) -0.0049(18) -0.0049(18) -0.002(2)
    C4 0.026(3) 0.038(4) 0.025(3) 0.000 -0.004(2) 0.000
    C5 0.023(2) 0.029(2) 0.028(2) -0.0033(17) 0.0042(16) 0.0022(18)
    C6 0.0190(19) 0.033(2) 0.028(2) -0.0030(17) 0.0053(16) -0.0073(18)
    C7 0.021(3) 0.040(3) 0.019(3) 0.000 -0.001(2) 0.000
    C8 0.042(4) 0.052(4) 0.024(3) 0.000 -0.003(3) 0.000
    C9 0.041(3) 0.042(3) 0.035(3) -0.001(2) 0.007(2) 0.012(2)
    C10 0.037(2) 0.036(3) 0.049(3) -0.005(2) 0.011(2) -0.011(2)
    C11 0.025(3) 0.046(4) 0.049(4) 0.000 0.011(3) 0.000
    P1 0.0331(8) 0.0276(8) 0.0240(8) 0.0019(6) 0.0018(7) -0.0006(7)
    F1 0.0403(16) 0.0456(18) 0.0502(18) 0.0127(12) -0.0027(13) -0.0017(14)
    F2 0.0653(18) 0.0425(16) 0.0273(14) -0.0008(14) 0.0050(13) -0.0005(13)
    F3 0.0556(18) 0.0311(15) 0.0438(17) -0.0070(13) -0.0045(13) -0.0018(12)
_geom_special_details
;
All e.s.d.'s (except the e.s.d. in the dihedral angle between two l.s. planes)
are estimated using the full covariance matrix. The cell e.s.d.'s are taken
into account individually in the estimation of e.s.d.'s in distances, angles
and torsion angles; correlations between e.s.d.'s in cell parameters are only
used when they are defined by crystal symmetry. An approximate (isotropic)
treatment of cell e.s.d.'s is used for estimating e.s.d.'s involving l.s.
planes.
;
loop_
    _geom_bond_atom_site_label_1
    _geom_bond_atom_site_label_2
    _geom_bond_site_symmetry_2
    _geom_bond_distance
    _geom_bond_publ_flag
    Ru1 C7 . 2.181(5) ?
    Ru1 C6 . 2.184(4) ?
    Ru1 C6 8_565 2.184(4) ?
    Ru1 C5 . 2.187(4) ?
    Ru1 C5 8_565 2.187(4) ?
    Ru1 C3 . 2.203(4) ?
    Ru1 C3 8_565 2.203(4) ?
    Ru1 C1 . 2.211(6) ?
    Ru1 C2 . 2.217(4) ?
    Ru1 C2 8_565 2.217(4) ?
    Ru1 C4 . 2.220(6) ?
    C1 C2 . 1.398(6) ?
    C1 C2 8_565 1.398(6) ?
    C1 H1 . 0.9500 ?
    C2 C3 . 1.406(6) ?
    C2 H2A . 1.0000 ?
    C3 C4 . 1.422(6) ?
    C3 H3A . 1.0000 ?
    C4 C3 8_565 1.422(6) ?
    C4 C8 . 1.515(9) ?
    C5 C6 . 1.437(6) ?
    C5 C5 8_565 1.437(9) ?
    C5 C9 . 1.495(6) ?
    C6 C7 . 1.436(5) ?
    C6 C10 . 1.491(6) ?
    C7 C6 8_565 1.436(5) ?
    C7 C11 . 1.531(9) ?
    C8 H8A . 0.9800 ?
    C8 H8B . 0.9800 ?
    C8 H8C . 0.9800 ?
    C9 H9A . 0.9800 ?
    C9 H9B . 0.9800 ?
    C9 H9C . 0.9800 ?
    C10 H10A . 0.9800 ?
    C10 H10B . 0.9800 ?
    C10 H10C . 0.9800 ?
    C11 H11A . 0.9800 ?
    C11 H11B . 0.9800 ?
    C11 H11C . 0.9800 ?
    P1 F1 5_566 1.594(3) ?
    P1 F1 . 1.594(3) ?
    P1 F2 5_566 1.599(3) ?
    P1 F2 . 1.599(3) ?
    P1 F3 5_566 1.601(3) ?
    P1 F3 . 1.601(3) ?
loop_
    _geom_angle_atom_site_label_1
    _geom_angle_atom_site_label_2
    _geom_angle_atom_site_label_3
    _geom_angle_site_symmetry_1
    _geom_angle_site_symmetry_3
    _geom_angle
    _geom_angle_publ_flag
    C7 Ru1 C6 . . 38.42(14) ?
    C7 Ru1 C6 . 8_565 38.42(14) ?
    C6 Ru1 C6 . 8_565 64.3(2) ?
    C7 Ru1 C5 . . 64.28(17) ?
    C6 Ru1 C5 . . 38.40(15) ?
    C6 Ru1 C5 8_565 . 64.29(15) ?
    C7 Ru1 C5 . 8_565 64.28(17) ?
    C6 Ru1 C5 . 8_565 64.29(15) ?
    C6 Ru1 C5 8_565 8_565 38.40(15) ?
    C5 Ru1 C5 . 8_565 38.4(2) ?
    C7 Ru1 C3 . . 144.60(13) ?
    C6 Ru1 C3 . . 171.56(16) ?
    C6 Ru1 C3 8_565 . 113.71(17) ?
    C5 Ru1 C3 . . 133.16(16) ?
    C5 Ru1 C3 8_565 . 108.77(17) ?
    C7 Ru1 C3 . 8_565 144.60(13) ?
    C6 Ru1 C3 . 8_565 113.71(17) ?
    C6 Ru1 C3 8_565 8_565 171.56(16) ?
    C5 Ru1 C3 . 8_565 108.77(17) ?
    C5 Ru1 C3 8_565 8_565 133.16(16) ?
    C3 Ru1 C3 . 8_565 66.9(2) ?
    C7 Ru1 C1 . . 105.9(2) ?
    C6 Ru1 C1 . . 121.52(17) ?
    C6 Ru1 C1 8_565 . 121.52(17) ?
    C5 Ru1 C1 . . 157.77(14) ?
    C5 Ru1 C1 8_565 . 157.77(14) ?
    C3 Ru1 C1 . . 66.77(19) ?
    C3 Ru1 C1 8_565 . 66.77(19) ?
    C7 Ru1 C2 . . 117.11(16) ?
    C6 Ru1 C2 . . 150.82(17) ?
    C6 Ru1 C2 8_565 . 106.93(16) ?
    C5 Ru1 C2 . . 165.19(17) ?
    C5 Ru1 C2 8_565 . 127.41(17) ?
    C3 Ru1 C2 . . 37.09(17) ?
    C3 Ru1 C2 8_565 . 78.75(17) ?
    C1 Ru1 C2 . . 36.81(14) ?
    C7 Ru1 C2 . 8_565 117.11(16) ?
    C6 Ru1 C2 . 8_565 106.93(16) ?
    C6 Ru1 C2 8_565 8_565 150.82(17) ?
    C5 Ru1 C2 . 8_565 127.41(17) ?
    C5 Ru1 C2 8_565 8_565 165.19(17) ?
    C3 Ru1 C2 . 8_565 78.75(17) ?
    C3 Ru1 C2 8_565 8_565 37.09(17) ?
    C1 Ru1 C2 . 8_565 36.81(14) ?
    C2 Ru1 C2 . 8_565 66.3(2) ?
    C7 Ru1 C4 . . 174.3(2) ?
    C6 Ru1 C4 . . 138.37(15) ?
    C6 Ru1 C4 8_565 . 138.37(15) ?
    C5 Ru1 C4 . . 110.35(18) ?
    C5 Ru1 C4 8_565 . 110.35(18) ?
    C3 Ru1 C4 . . 37.51(13) ?
    C3 Ru1 C4 8_565 . 37.51(13) ?
    C1 Ru1 C4 . . 79.8(2) ?
    C2 Ru1 C4 . . 67.48(17) ?
    C2 Ru1 C4 8_565 . 67.48(17) ?
    C2 C1 C2 . 8_565 120.1(6) ?
    C2 C1 Ru1 . . 71.8(3) ?
    C2 C1 Ru1 8_565 . 71.8(3) ?
    C2 C1 H1 . . 119.9 ?
    C2 C1 H1 8_565 . 119.9 ?
    Ru1 C1 H1 . . 128.7 ?
    C1 C2 C3 . . 120.1(4) ?
    C1 C2 Ru1 . . 71.4(3) ?
    C3 C2 Ru1 . . 70.9(2) ?
    C1 C2 H2A . . 119.4 ?
    C3 C2 H2A . . 119.4 ?
    Ru1 C2 H2A . . 119.4 ?
    C2 C3 C4 . . 121.2(4) ?
    C2 C3 Ru1 . . 72.0(2) ?
    C4 C3 Ru1 . . 71.9(3) ?
    C2 C3 H3A . . 118.9 ?
    C4 C3 H3A . . 118.9 ?
    Ru1 C3 H3A . . 118.9 ?
    C3 C4 C3 8_565 . 117.3(6) ?
    C3 C4 C8 8_565 . 121.3(3) ?
    C3 C4 C8 . . 121.3(3) ?
    C3 C4 Ru1 8_565 . 70.6(3) ?
    C3 C4 Ru1 . . 70.6(3) ?
    C8 C4 Ru1 . . 127.7(4) ?
    C6 C5 C5 . 8_565 108.0(2) ?
    C6 C5 C9 . . 125.4(4) ?
    C5 C5 C9 8_565 . 126.5(3) ?
    C6 C5 Ru1 . . 70.7(2) ?
    C5 C5 Ru1 8_565 . 70.81(11) ?
    C9 C5 Ru1 . . 126.1(3) ?
    C5 C6 C7 . . 107.9(4) ?
    C5 C6 C10 . . 125.8(4) ?
    C7 C6 C10 . . 126.2(4) ?
    C5 C6 Ru1 . . 70.9(2) ?
    C7 C6 Ru1 . . 70.7(3) ?
    C10 C6 Ru1 . . 126.6(3) ?
    C6 C7 C6 8_565 . 108.1(5) ?
    C6 C7 C11 8_565 . 125.9(2) ?
    C6 C7 C11 . . 125.9(2) ?
    C6 C7 Ru1 8_565 . 70.9(3) ?
    C6 C7 Ru1 . . 70.9(3) ?
    C11 C7 Ru1 . . 125.3(4) ?
    C4 C8 H8A . . 109.5 ?
    C4 C8 H8B . . 109.5 ?
    H8A C8 H8B . . 109.5 ?
    C4 C8 H8C . . 109.5 ?
    H8A C8 H8C . . 109.5 ?
    H8B C8 H8C . . 109.5 ?
    C5 C9 H9A . . 109.5 ?
    C5 C9 H9B . . 109.5 ?
    H9A C9 H9B . . 109.5 ?
    C5 C9 H9C . . 109.5 ?
    H9A C9 H9C . . 109.5 ?
    H9B C9 H9C . . 109.5 ?
    C6 C10 H10A . . 109.5 ?
    C6 C10 H10B . . 109.5 ?
    H10A C10 H10B . . 109.5 ?
    C6 C10 H10C . . 109.5 ?
    H10A C10 H10C . . 109.5 ?
    H10B C10 H10C . . 109.5 ?
    C7 C11 H11A . . 109.5 ?
    C7 C11 H11B . . 109.5 ?
    H11A C11 H11B . . 109.5 ?
    C7 C11 H11C . . 109.5 ?
    H11A C11 H11C . . 109.5 ?
    H11B C11 H11C . . 109.5 ?
    F1 P1 F1 5_566 . 180.0000(10)
                                ?
    F1 P1 F2 5_566 5_566 89.60(15) ?
    F1 P1 F2 . 5_566 90.40(15) ?
    F1 P1 F2 5_566 . 90.40(15) ?
    F1 P1 F2 . . 89.60(15) ?
    F2 P1 F2 5_566 . 180.0000(10)
                                ?
    F1 P1 F3 5_566 5_566 90.12(16) ?
    F1 P1 F3 . 5_566 89.88(16) ?
    F2 P1 F3 5_566 5_566 89.79(14) ?
    F2 P1 F3 . 5_566 90.21(14) ?
    F1 P1 F3 5_566 . 89.88(16) ?
    F1 P1 F3 . . 90.12(16) ?
    F2 P1 F3 5_566 . 90.21(14) ?
    F2 P1 F3 . . 89.79(14) ?
    F3 P1 F3 5_566 . 180.0 ?
loop_
    _geom_hbond_atom_site_label_D
    _geom_hbond_atom_site_label_H
    _geom_hbond_atom_site_label_A
    _geom_hbond_site_symmetry_A
    _geom_hbond_distance_DH
    _geom_hbond_distance_HA
    _geom_hbond_distance_DA
    _geom_hbond_angle_DHA
    C2 H2A F2 8_565 1.00 2.46 3.450(4) 173
    C2 H2A F3 8_565 1.00 2.54 3.243(5) 127
    C3 H3A F2 4_545 1.00 2.44 3.356(5) 151
    C8 H8C F3 1_554 0.98 2.55 3.258(5) 129
    C10 H10B F1 5_566 0.98 2.54 3.515(6) 175
