# Supplementary material for: (η5-Penta­methyl­cyclo­penta­dien­yl)(η6-toluene)­ruthenium(II) hexa­fluorido­phosphate
Source: Acta Crystallogr Sect E Struct Rep Online. 2010 Sep 15;66(Pt 10):m1264. doi: 10.1107/S1600536810036299 (PMC2983397; doi:10.1107/S1600536810036299)
Supplement: Supplementary file 2 [file e-66-m1264-Isup2.hkl]

# 
# h,k,l, Fc-squared, Fo-squared, sigma(Fo-squared) and status flag 
# 
data_I
_shelx_title ' k09270a in Pnma' 
_shelx_refln_list_code          4 
_shelx_F_calc_maximum      313.47 
_exptl_crystal_F_000       952.00 
_reflns_d_resolution_high  0.7694 
 
loop_ 
 _symmetry_equiv_pos_as_xyz 
 'x, y, z' 
 '-x+1/2, -y, z+1/2' 
 'x+1/2, -y+1/2, -z+1/2' 
 '-x, y+1/2, -z' 
 '-x, -y, -z' 
 'x-1/2, y, -z-1/2' 
 '-x-1/2, y-1/2, z-1/2' 
 'x, -y-1/2, z' 
 
_cell_length_a    13.9735 
_cell_length_b    15.3266 
_cell_length_c     8.6576 
_cell_angle_alpha  90.000 
_cell_angle_beta   90.000 
_cell_angle_gamma  90.000 
 
_shelx_F_squared_multiplier     1.000 
 
loop_ 
 _refln_index_h 
 _refln_index_k 
 _refln_index_l 
 _refln_F_squared_calc 
 _refln_F_squared_meas 
 _refln_F_squared_sigma 
 _refln_observed_status 
   2   0   0    32526.20    27724.22   1526.24 o 
   4   0   0    44358.62    37166.73    886.35 o 
   6   0   0    10799.43    10901.67    533.28 o 
   8   0   0     3682.00     3531.05     85.73 o 
  10   0   0    12939.79    12426.97    509.32 o 
  12   0   0     1387.73     1407.38    138.22 o 
  14   0   0      199.07      114.37     82.24 o 
  16   0   0     4254.56     4338.94    359.02 o 
   2   1   0    26742.46    23556.70    458.77 o 
   4   1   0     4895.88     5206.93     99.00 o 
   6   1   0     3754.90     3688.24    107.56 o 
   8   1   0    50708.32    50430.52   2144.86 o 
  10   1   0      541.26      654.88     26.18 o 
  12   1   0       60.67      111.31     49.69 o 
  14   1   0     3145.92     3479.38    179.47 o 
  16   1   0      147.16       67.86     65.07 o 
  18   1   0     1080.36      913.61    196.27 o 
   0   2   0    29232.99    25660.68    618.52 o 
   2   2   0     3857.95     4120.67     87.64 o 
   4   2   0     1526.00     1269.51     27.97 o 
   6   2   0    16066.19    15439.07    327.46 o 
   8   2   0      265.05      281.89     11.61 o 
  10   2   0     1694.00     1713.46     34.29 o 
  12   2   0      170.20      225.35     14.36 o 
  14   2   0      678.35      611.26    125.09 o 
  16   2   0     3860.42     3856.72    250.34 o 
  18   2   0      380.64     -119.21    119.21 o 
   2   3   0    15819.70    15078.72    335.62 o 
   4   3   0     8137.13     7843.98    143.51 o 
   6   3   0       40.44       45.15      7.52 o 
   8   3   0     5734.48     6024.95    104.01 o 
  10   3   0      930.64     1010.71     39.15 o 
  12   3   0      524.74      636.24     59.45 o 
  14   3   0      951.34      936.38     99.50 o 
  16   3   0        1.01       45.44     64.72 o 
   0   4   0    53192.82    49892.32   1188.62 o 
   2   4   0    24121.88    22483.38    625.05 o 
   4   4   0     1765.89     1835.01     48.18 o 
   6   4   0      729.61      678.18     33.26 o 
   8   4   0     2263.39     2286.83     87.88 o 
  10   4   0    16606.76    18345.21    319.46 o 
  12   4   0     3411.73     4072.17    195.46 o 
  14   4   0        5.15       -6.80     37.82 o 
  16   4   0     1246.14     1057.20    128.41 o 
   2   5   0    29396.58    27519.85    714.08 o 
   4   5   0     5988.70     5835.41     92.07 o 
   6   5   0     3771.61     3504.27    115.98 o 
   8   5   0    14591.25    14596.61    414.14 o 
  10   5   0      725.53      744.17     40.39 o 
  12   5   0     4278.98     4755.52    176.41 o 
  14   5   0     2185.14     2404.70    183.44 o 
  16   5   0        5.07        4.85     64.89 o 
   0   6   0    12737.74    10961.29    890.33 o 
   2   6   0        1.38       -2.33      7.25 o 
   4   6   0    22154.68    21954.89    518.47 o 
   6   6   0    21501.99    22174.47    472.04 o 
   8   6   0     3839.00     4246.42     83.49 o 
  10   6   0     2912.27     3034.70    133.08 o 
  12   6   0      320.35      266.35     31.46 o 
  14   6   0      331.41      226.80     83.45 o 
  16   6   0     1656.08     1994.11    223.91 o 
   2   7   0     4305.74     4116.88     81.20 o 
   4   7   0     2612.56     2594.71    102.06 o 
   6   7   0      547.50      566.27     36.21 o 
   8   7   0     2467.47     2717.90     63.96 o 
  10   7   0      206.99      160.35     20.44 o 
  12   7   0     2996.23     3268.22     86.95 o 
  14   7   0     1675.94     1830.87    118.56 o 
  16   7   0      181.11       13.82    111.95 o 
   0   8   0    13609.64    13169.89    277.98 o 
   2   8   0    10223.73    10769.19    381.84 o 
   4   8   0       97.63       97.83     18.33 o 
   6   8   0       89.53       49.24     25.83 o 
   8   8   0      986.62      937.59     57.27 o 
  10   8   0     6005.13     6632.61    167.48 o 
  12   8   0     2971.46     3015.24    125.78 o 
  14   8   0       14.23       93.30     88.80 o 
  16   8   0      164.59     -107.12    107.12 o 
   2   9   0     9813.22    10216.35    334.16 o 
   4   9   0     7073.94     7348.18    188.42 o 
   6   9   0     2077.67     2073.82    112.52 o 
   8   9   0     5108.86     5710.92    154.33 o 
  10   9   0     1905.59     2084.66     81.24 o 
  12   9   0     1337.62     1266.23    106.65 o 
  14   9   0      270.55      214.23    111.61 o 
  16   9   0        6.16      120.94    134.76 o 
   0  10   0     6375.87     6785.87    225.69 o 
   2  10   0        0.49       -4.69     12.92 o 
   4  10   0     9236.10    10536.74    239.03 o 
   6  10   0     8746.64     9337.58    192.21 o 
   8  10   0        8.72      -12.63     21.24 o 
  10  10   0     3825.34     4210.63    142.89 o 
  12  10   0      603.72      598.22    152.49 o 
  14  10   0      937.63      580.16    129.92 o 
   2  11   0     6638.00     6943.45    165.88 o 
   4  11   0     1364.11     1437.02     59.24 o 
   6  11   0      591.90      525.61     36.08 o 
   8  11   0     6876.95     7591.51    182.62 o 
  10  11   0      517.72      358.08     42.42 o 
  12  11   0      783.39      819.16    112.53 o 
  14  11   0      778.04      485.48    134.07 o 
   0  12   0    24756.69    27492.85    833.53 o 
   2  12   0     6409.69     7154.82    178.52 o 
   4  12   0      585.78      458.71     33.30 o 
   6  12   0      380.32      293.46     37.15 o 
   8  12   0       55.29       29.80     28.02 o 
  10  12   0     3064.06     3387.06    199.07 o 
  12  12   0      339.08      361.01     62.94 o 
  14  12   0        2.32      128.89    101.24 o 
   2  13   0     1139.25     1200.25     94.46 o 
   4  13   0      106.96       38.94     23.58 o 
   6  13   0     1975.53     1888.32     82.83 o 
   8  13   0     7064.83     7815.12    264.36 o 
  10  13   0      926.77      802.04     67.62 o 
  12  13   0       91.67       74.69     58.73 o 
   0  14   0     4352.67     4977.15    295.09 o 
   2  14   0      811.75      787.34    168.10 o 
   4  14   0     2315.31     2694.97    140.30 o 
   6  14   0     2210.91     2336.65    113.15 o 
   8  14   0      205.41      152.21     41.53 o 
  10  14   0     1347.96     1194.24    154.43 o 
  12  14   0        0.85        0.12     51.66 o 
   2  15   0     4171.44     5053.93    236.60 o 
   4  15   0     2059.17     2330.18    317.38 o 
   6  15   0      337.65      134.03    134.07 o 
   8  15   0     2546.12     2526.76    127.65 o 
  10  15   0      338.17      247.88     99.96 o 
   0  16   0     4233.39     5273.62    319.62 o 
   2  16   0      880.76      758.44    142.71 o 
   4  16   0      353.73      297.51    109.54 o 
   6  16   0      488.29      446.87     77.56 o 
   8  16   0      169.68      123.45    100.21 o 
  10  16   0     2699.86     3431.80    224.83 o 
   2  17   0     1438.36     1712.84    183.83 o 
   4  17   0      386.25      334.81    102.63 o 
   6  17   0       40.15       50.82     61.70 o 
   8  17   0     1518.34     1598.07    143.89 o 
   0  18   0     1436.76     1616.43    204.21 o 
   2  18   0       51.32      110.46     65.94 o 
   4  18   0      722.01      633.05     97.46 o 
   6  18   0     2169.28     2642.60    462.85 o 
   2  19   0     1205.82     1174.72    132.84 o 
   4  19   0      420.34      419.59     94.25 o 
   1   0   1      774.25      900.68     21.21 o 
   2   0   1     4213.23     4168.86     79.05 o 
   3   0   1     5849.22     5855.04     99.12 o 
   4   0   1     1031.16     1096.94     26.53 o 
   5   0   1     1977.32     1651.76     47.11 o 
   6   0   1      451.86      421.80     25.53 o 
   7   0   1     6749.83     6873.58    135.01 o 
   8   0   1     2187.83     2207.18     63.53 o 
   9   0   1     3250.89     3165.77     71.59 o 
  10   0   1      224.21      243.34     23.50 o 
  11   0   1      157.16      118.53     20.25 o 
  12   0   1      405.13      424.76     25.79 o 
  13   0   1      106.00      103.47     20.35 o 
  14   0   1      607.30      455.24     83.60 o 
  15   0   1     4473.81     4225.04    225.46 o 
  16   0   1      228.14      192.22     83.73 o 
  17   0   1     1545.18     1515.53    226.33 o 
   0   1   1     6424.96     6061.88    163.34 o 
   1   1   1    22265.53    21369.90    265.55 o 
   2   1   1      188.63      188.63     10.71 o 
   3   1   1     2221.52     1872.46     25.17 o 
   4   1   1     1349.01     1252.16     19.83 o 
   5   1   1     2592.24     2379.59     58.14 o 
   6   1   1     1811.14     1694.20     34.97 o 
   7   1   1    14966.89    15451.66    185.86 o 
   8   1   1     1248.29     1232.46     37.61 o 
   9   1   1     5974.70     6352.43     97.84 o 
  10   1   1      503.06      476.88     17.31 o 
  11   1   1      163.40      133.01     11.54 o 
  12   1   1      388.97      328.29     23.63 o 
  13   1   1      999.73     1168.90     66.90 o 
  14   1   1        6.68       17.71     11.63 o 
  15   1   1      381.85      346.86     54.91 o 
  16   1   1      959.08      634.32    126.71 o 
  17   1   1      980.42      861.01    121.36 o 
   1   2   1    98264.28    83220.09   1555.33 o 
   2   2   1     1574.87     1486.33     23.50 o 
   3   2   1     5158.29     5057.23     61.32 o 
   4   2   1      147.39      143.79      6.52 o 
   5   2   1     6127.27     5828.22     67.91 o 
   6   2   1     1320.30     1058.93     19.81 o 
   7   2   1     1493.78     1614.53     25.78 o 
   8   2   1     4298.02     4134.91     70.32 o 
   9   2   1     9429.99     9904.50    181.06 o 
  10   2   1      525.69      465.42     33.81 o 
  11   2   1     5722.85     6288.42    106.45 o 
  12   2   1       85.08       64.60     11.69 o 
  13   2   1      589.46      548.03     29.91 o 
  14   2   1       86.84       73.44     30.32 o 
  15   2   1     2382.06     2278.57    130.83 o 
  16   2   1       49.14       43.18     55.62 o 
  17   2   1      427.96      295.59     73.42 o 
   0   3   1     1780.67     1837.19     42.47 o 
   1   3   1     3995.10     4213.37     72.38 o 
   2   3   1        3.78       10.21      4.93 o 
   3   3   1    16450.53    15856.87    175.84 o 
   4   3   1     1518.08     1383.64     21.93 o 
   5   3   1      811.47      654.73     20.71 o 
   6   3   1     1306.85     1165.77     21.14 o 
   7   3   1    22547.31    21728.91    258.10 o 
   8   3   1       22.45       18.33      4.44 o 
   9   3   1     7366.97     7759.44    123.24 o 
  10   3   1      519.60      503.54     35.52 o 
  11   3   1      256.31      288.10     23.37 o 
  12   3   1       25.30       35.06     10.33 o 
  13   3   1     4827.26     5471.35    155.14 o 
  14   3   1      184.09      180.03     22.23 o 
  15   3   1      693.42      589.87     93.18 o 
  16   3   1      296.93      264.61     67.41 o 
  17   3   1      607.74      571.46     88.16 o 
   1   4   1     1529.14     1532.35     29.89 o 
   2   4   1     3582.94     3473.95     50.56 o 
   3   4   1     4663.84     4269.08     54.20 o 
   4   4   1     1821.17     1436.48     24.31 o 
   5   4   1    26862.13    25052.52    334.01 o 
   6   4   1      400.16      318.35     12.77 o 
   7   4   1     8960.00     8757.35    121.84 o 
   8   4   1      169.52      107.07      8.69 o 
   9   4   1       50.31       21.07      5.69 o 
  10   4   1       67.28       46.79      9.10 o 
  11   4   1     1140.13     1258.62     46.08 o 
  12   4   1      592.22      609.58     28.90 o 
  13   4   1       27.71       21.56      7.55 o 
  14   4   1      346.80      385.95     42.50 o 
  15   4   1     2102.11     1730.45    139.11 o 
  16   4   1       54.24      -64.82     64.82 o 
  17   4   1      882.13      859.46     95.49 o 
   0   5   1     3825.82     3892.10     75.57 o 
   1   5   1      997.26     1122.36     23.06 o 
   2   5   1     5548.23     5698.30     79.33 o 
   3   5   1    13735.14    13409.55    167.56 o 
   4   5   1      364.28      258.32     10.43 o 
   5   5   1     1522.38     1542.06     26.01 o 
   6   5   1     3849.38     3649.70     60.14 o 
   7   5   1      370.48      292.82     15.05 o 
   8   5   1      114.93       67.44      9.13 o 
   9   5   1     1174.85     1212.85     33.93 o 
  10   5   1      104.41       73.89      9.04 o 
  11   5   1      172.69      183.12     15.63 o 
  12   5   1       31.12       -1.06     11.73 o 
  13   5   1     2281.04     2567.75     85.14 o 
  14   5   1       58.30       84.04     25.09 o 
  15   5   1      491.81      392.76     92.00 o 
  16   5   1      132.44       70.61     62.32 o 
  17   5   1      166.64       75.87     68.96 o 
   1   6   1     3790.88     3600.35     66.09 o 
   2   6   1     1015.25      920.86     20.15 o 
   3   6   1      125.48      118.66      8.48 o 
   4   6   1      244.58      166.89      9.72 o 
   5   6   1     4907.76     5018.09     73.18 o 
   6   6   1      160.45       93.71      9.72 o 
   7   6   1       94.19       54.51      8.89 o 
   8   6   1     2652.28     2525.44     44.41 o 
   9   6   1     4902.23     5293.70     93.53 o 
  10   6   1       15.30       12.76      9.11 o 
  11   6   1     8249.62     9289.34    157.09 o 
  12   6   1       47.19       21.89     10.48 o 
  13   6   1      687.87      573.97     46.17 o 
  14   6   1      217.19      266.44     31.34 o 
  15   6   1      275.35      216.64     61.03 o 
  16   6   1        0.70       29.22     58.91 o 
  17   6   1      180.30       35.66     66.25 o 
   0   7   1     4960.68     4946.09    108.95 o 
   1   7   1     4195.14     3794.34     63.80 o 
   2   7   1      313.68      310.73     17.73 o 
   3   7   1    31830.59    31588.68    331.45 o 
   4   7   1       71.06       39.15      8.24 o 
   5   7   1     1219.39     1049.50     36.74 o 
   6   7   1     1037.63     1026.49     32.09 o 
   7   7   1     3509.00     3388.96     55.95 o 
   8   7   1        7.41       15.74      9.56 o 
   9   7   1     2667.27     2805.65     54.00 o 
  10   7   1      303.49      196.80     17.04 o 
  11   7   1      323.69      304.67     19.87 o 
  12   7   1       16.52       -2.58     10.59 o 
  13   7   1     3457.78     3730.18    139.10 o 
  14   7   1       58.74      -36.32     36.32 o 
  15   7   1      144.40       65.87     52.41 o 
  16   7   1      189.46       30.68     78.33 o 
   1   8   1     2730.24     2525.57     50.63 o 
   2   8   1     1635.27     1460.86     41.64 o 
   3   8   1     3199.09     3280.78     54.49 o 
   4   8   1     1096.71     1014.62     24.02 o 
   5   8   1    27062.20    28173.59    329.34 o 
   6   8   1        0.57        4.52      8.63 o 
   7   8   1     3741.42     4070.03     61.24 o 
   8   8   1      161.10      106.30     13.63 o 
   9   8   1       63.81       21.05     11.23 o 
  10   8   1        5.89      -11.94     11.94 o 
  11   8   1     3459.72     3542.32     75.69 o 
  12   8   1      555.94      514.97     25.17 o 
  13   8   1       81.50       58.36     17.30 o 
  14   8   1      145.08       84.61     35.12 o 
  15   8   1     1400.48     1689.86    258.46 o 
  16   8   1       40.55       90.77     76.50 o 
   0   9   1      441.01      436.55     33.40 o 
   1   9   1      250.89      185.30     20.03 o 
   2   9   1       26.94        9.24     13.30 o 
   3   9   1     6307.87     6718.08    105.44 o 
   4   9   1     2953.78     2939.56     65.97 o 
   5   9   1      133.67       70.19     16.18 o 
   6   9   1      640.32      505.62     18.85 o 
   7   9   1     3064.56     3112.10     53.30 o 
   8   9   1      307.10      236.81     17.06 o 
   9   9   1     2087.34     2225.01     58.53 o 
  10   9   1      396.92      316.09     26.19 o 
  11   9   1       84.12       86.39     20.41 o 
  12   9   1        1.19      -17.22     17.22 o 
  13   9   1     2892.44     3320.01     94.18 o 
  14   9   1       25.59      -34.16     34.16 o 
  15   9   1      276.29      138.67    196.09 o 
  16   9   1      172.35      101.24    110.57 o 
   1  10   1    12022.89    13191.57    213.94 o 
   2  10   1      612.74      512.74     22.51 o 
   3  10   1     2121.47     2112.49     43.42 o 
   4  10   1       59.90       25.66     10.72 o 
   5  10   1      834.09      734.47     25.67 o 
   6  10   1       45.09       13.43     12.14 o 
   7  10   1        8.49      -12.36     12.36 o 
   8  10   1      722.33      581.53     27.11 o 
   9  10   1      546.72      571.63     33.00 o 
  10  10   1       82.16       55.15     27.28 o 
  11  10   1     2828.58     3151.02    106.57 o 
  12  10   1       82.78       49.26     26.17 o 
  13  10   1       86.82       50.13     27.95 o 
  14  10   1       43.87       54.70     52.72 o 
  15  10   1      190.89       55.70     81.45 o 
   0  11   1     3435.76     3628.00    113.19 o 
   1  11   1     1008.16     1050.86     33.81 o 
   2  11   1       65.03       42.26      7.49 o 
   3  11   1     3474.50     3753.45     74.76 o 
   4  11   1        4.19        0.76     11.25 o 
   5  11   1       52.88       19.15     13.18 o 
   6  11   1      287.23      188.66     19.13 o 
   7  11   1     3791.93     3997.24     82.13 o 
   8  11   1       41.78       19.70     16.19 o 
   9  11   1     3293.16     3619.65     97.47 o 
  10  11   1      318.07      234.60     32.55 o 
  11  11   1        3.82       -5.05     23.03 o 
  12  11   1       54.45       34.21     28.42 o 
  13  11   1      561.76      473.42     91.47 o 
  14  11   1        2.69       87.08    105.39 o 
  15  11   1       95.36      -59.43    105.39 o 
   1  12   1     2152.10     2028.03     71.71 o 
   2  12   1      719.93      604.39     28.26 o 
   3  12   1     1208.42     1196.37     39.01 o 
   4  12   1       17.77        3.97     16.79 o 
   5  12   1     6189.01     7058.15    126.37 o 
   6  12   1       26.90       -1.74     16.82 o 
   7  12   1     1427.09     1424.22     56.71 o 
   8  12   1     1322.33     1202.51     67.13 o 
   9  12   1      869.78      829.37     51.95 o 
  10  12   1       93.16       74.62     25.77 o 
  11  12   1     1194.27     1144.93     71.62 o 
  12  12   1       18.04       32.22     32.02 o 
  13  12   1      112.36       51.05     60.72 o 
  14  12   1      320.83       32.14    105.04 o 
   0  13   1     1173.74      969.47    105.13 o 
   1  13   1     1604.14     1588.63     57.61 o 
   2  13   1      440.71      359.61     26.11 o 
   3  13   1     6132.05     6734.81    133.57 o 
   4  13   1       99.62       91.68     27.04 o 
   5  13   1      124.23       48.83     20.41 o 
   6  13   1     1424.33     1552.16    101.56 o 
   7  13   1     2451.42     2634.37    104.01 o 
   8  13   1       51.45       19.15     30.76 o 
   9  13   1     2780.07     3149.56    108.00 o 
  10  13   1       26.78       25.26     30.80 o 
  11  13   1       15.99       41.64     31.26 o 
  12  13   1       11.84      -29.92     32.47 o 
  13  13   1      588.25      331.97     63.39 o 
   1  14   1     5618.56     6356.81    148.39 o 
   2  14   1      310.07      167.03     23.23 o 
   3  14   1      410.03      295.83     41.67 o 
   4  14   1        2.66        4.53     26.12 o 
   5  14   1      672.87      644.56     54.68 o 
   6  14   1       10.09       -5.08     28.38 o 
   7  14   1       43.12       53.43     29.15 o 
   8  14   1      650.33      470.96     43.95 o 
   9  14   1      996.33     1091.30     62.13 o 
  10  14   1        0.11       38.13     40.62 o 
  11  14   1     1888.71     2240.67    216.50 o 
  12  14   1       14.28       59.47     36.63 o 
   0  15   1      843.42      717.92     87.90 o 
   1  15   1      142.61      184.02     46.63 o 
   2  15   1       16.48       26.78     12.65 o 
   3  15   1      948.87      816.29     65.75 o 
   4  15   1        0.56      -13.05     21.69 o 
   5  15   1      127.85       73.46     32.41 o 
   6  15   1      199.88      146.01     49.48 o 
   7  15   1     1557.12     1605.10    103.90 o 
   8  15   1        3.94       26.02     46.02 o 
   9  15   1     1349.35     1230.26     89.07 o 
  10  15   1       57.86       23.70     42.58 o 
  11  15   1        4.11       61.53     41.11 o 
   1  16   1      959.47     1029.23     71.94 o 
   2  16   1      272.95      219.58     48.29 o 
   3  16   1      265.52      240.41     47.50 o 
   4  16   1       57.19       84.19     42.52 o 
   5  16   1     2821.57     3272.50    137.39 o 
   6  16   1        0.12      -36.34     36.34 o 
   7  16   1     1178.23     1203.64     89.62 o 
   8  16   1      192.98      106.28     42.94 o 
   9  16   1       11.10       -9.55     43.56 o 
  10  16   1        0.70       77.48     53.60 o 
   0  17   1       85.00       -5.90     53.31 o 
   1  17   1      825.82      927.23     73.77 o 
   2  17   1       66.04       28.95     39.52 o 
   3  17   1     1875.29     1982.03    110.57 o 
   4  17   1      227.26      227.22     54.37 o 
   5  17   1      119.59       68.25     70.67 o 
   6  17   1      311.20      271.64     62.07 o 
   7  17   1     1033.44     1053.36    108.93 o 
   8  17   1       26.38      -13.81     45.39 o 
   9  17   1      474.89      337.11     75.70 o 
   1  18   1     1130.37     1286.50    102.17 o 
   2  18   1      167.77       57.49     46.93 o 
   3  18   1       41.18      -45.72     45.72 o 
   4  18   1       30.94       -6.92     64.29 o 
   5  18   1      914.58      928.76    107.88 o 
   6  18   1        1.17       -6.02     56.25 o 
   7  18   1      117.71       99.94     54.27 o 
   0  19   1      125.59       34.90    101.93 o 
   1  19   1      493.71      446.61     80.55 o 
   2  19   1       88.10        0.14     53.50 o 
   3  19   1     1258.37     1301.13    105.87 o 
   4  19   1       78.15       83.28     55.92 o 
   5  19   1      302.78      279.70     65.41 o 
   0   0   2    43400.09    41922.61   1016.78 o 
   1   0   2     3628.20     3343.53     67.28 o 
   2   0   2    19721.84    20228.91    355.73 o 
   3   0   2     6149.46     5740.67    109.82 o 
   4   0   2    11001.69    11164.78    203.25 o 
   5   0   2       15.53        9.54      6.24 o 
   6   0   2    10964.87    11222.69    210.42 o 
   7   0   2     4994.21     4745.80    163.42 o 
   8   0   2       95.70      113.52     20.10 o 
   9   0   2     4861.52     4748.28    122.74 o 
  10   0   2     6429.77     6727.84    300.54 o 
  11   0   2      159.12      159.52     25.91 o 
  12   0   2     2555.90     3027.64    108.11 o 
  13   0   2      278.68      241.36     44.18 o 
  14   0   2      179.01      138.06     25.21 o 
  15   0   2      807.08      427.43    118.17 o 
  16   0   2      866.27      708.01    158.95 o 
  17   0   2      433.89      176.57    122.32 o 
   1   1   2     8003.48     7332.20    106.26 o 
   2   1   2    11296.99    11368.46    146.99 o 
   3   1   2      169.02      207.78      8.75 o 
   4   1   2     3813.07     3779.83     53.74 o 
   5   1   2     3716.91     3707.84     49.99 o 
   6   1   2     3876.50     3973.18     52.62 o 
   7   1   2     1784.01     1931.79     34.49 o 
   8   1   2     8491.48     8963.69    166.64 o 
   9   1   2     1358.66     1227.64     62.29 o 
  10   1   2      653.13      698.97     41.91 o 
  11   1   2      874.52      848.67     38.28 o 
  12   1   2     1420.57     1625.15     67.27 o 
  13   1   2        5.48        6.10     13.63 o 
  14   1   2     1798.90     2143.69     68.59 o 
  15   1   2      905.08      825.46     64.42 o 
  16   1   2       51.71       52.29     74.46 o 
  17   1   2      485.06      392.18     89.67 o 
   0   2   2     2252.63     2226.47     54.21 o 
   1   2   2       60.15       40.87      7.17 o 
   2   2   2      922.98      748.22     18.19 o 
   3   2   2     8068.47     7863.86    105.32 o 
   4   2   2     3041.80     2863.60     42.08 o 
   5   2   2       58.62       43.42      6.06 o 
   6   2   2     6268.39     6304.42     83.73 o 
   7   2   2     1137.98     1051.27     20.92 o 
   8   2   2      141.36      122.17     10.79 o 
   9   2   2      651.22      638.33     23.74 o 
  10   2   2      652.19      656.54     38.84 o 
  11   2   2      439.15      441.67     24.07 o 
  12   2   2      322.46      369.70     26.30 o 
  13   2   2     1707.23     1937.53     94.07 o 
  14   2   2      660.90      766.21     56.82 o 
  15   2   2      602.58      446.58    171.04 o 
  16   2   2     1886.30     2195.56    224.60 o 
  17   2   2       48.85       -3.76     86.59 o 
   1   3   2     5499.40     4814.15     69.67 o 
   2   3   2     9713.93    10030.30    136.24 o 
   3   3   2      175.22      160.52      9.55 o 
   4   3   2     6438.71     6556.87     86.63 o 
   5   3   2     7298.98     7317.48     90.04 o 
   6   3   2      417.52      404.11     13.07 o 
   7   3   2      810.66      791.26     18.59 o 
   8   3   2     2249.70     2207.64     34.40 o 
   9   3   2        5.99        3.11      5.98 o 
  10   3   2      182.63      152.80     12.47 o 
  11   3   2     1125.22     1058.09     57.84 o 
  12   3   2      145.83      148.49     25.26 o 
  13   3   2        0.67      -14.09     14.09 o 
  14   3   2     1067.48     1195.84     61.25 o 
  15   3   2      441.57      352.60     94.67 o 
  16   3   2       79.80      -28.69     63.51 o 
  17   3   2      175.97       64.29    118.69 o 
   0   4   2     9446.59     9270.21    180.27 o 
   1   4   2      786.64      674.56     23.12 o 
   2   4   2      729.09      928.29     23.37 o 
   3   4   2     3329.36     3079.33     48.16 o 
   4   4   2     5628.21     5813.32     78.51 o 
   5   4   2      152.52      111.33      9.24 o 
   6   4   2     7387.74     7862.57    100.37 o 
   7   4   2     5085.49     5046.67     68.90 o 
   8   4   2     1456.03     1454.38     31.90 o 
   9   4   2     1570.94     1565.43     28.26 o 
  10   4   2     6018.03     6613.90    113.19 o 
  11   4   2        3.89       -4.66     10.32 o 
  12   4   2     3780.44     4265.26     96.96 o 
  13   4   2     1778.32     1857.33    108.12 o 
  14   4   2       52.16       33.32     23.93 o 
  15   4   2       60.29       -5.00     37.01 o 
  16   4   2      342.86      174.80     76.20 o 
  17   4   2       41.54      -22.56     84.14 o 
   1   5   2     5117.12     4861.34     73.86 o 
   2   5   2    17378.43    16944.18    209.34 o 
   3   5   2        8.14       11.83      7.55 o 
   4   5   2    11179.71    11325.74    161.90 o 
   5   5   2     4596.69     4483.15     61.87 o 
   6   5   2     1510.92     1496.27     29.99 o 
   7   5   2      275.40      237.08     12.56 o 
   8   5   2     4418.49     4451.49     88.03 o 
   9   5   2     1196.40     1139.22     34.70 o 
  10   5   2       45.58       47.25      9.95 o 
  11   5   2     2017.99     1920.54     69.93 o 
  12   5   2     3350.69     3611.42     87.65 o 
  13   5   2       96.82       85.33     12.06 o 
  14   5   2     2457.28     2810.64    124.69 o 
  15   5   2      548.61      563.62     69.62 o 
  16   5   2       10.14      -23.36     90.19 o 
  17   5   2      123.25      145.13    153.76 o 
   0   6   2     5120.92     5004.44    109.92 o 
   1   6   2     3072.64     2695.48     54.83 o 
   2   6   2     1039.25     1083.69     27.14 o 
   3   6   2     8199.29     7770.98    103.93 o 
   4   6   2    11829.33    11974.16    156.16 o 
   5   6   2     2677.95     2425.20     41.73 o 
   6   6   2    14482.67    14654.04    170.65 o 
   7   6   2      690.73      626.63     19.81 o 
   8   6   2     1156.04     1102.48     33.68 o 
   9   6   2      119.61      105.67     10.99 o 
  10   6   2      322.40      291.60     18.93 o 
  11   6   2       87.32       69.41     11.92 o 
  12   6   2      561.51      508.00     38.67 o 
  13   6   2     1560.88     1694.21     81.81 o 
  14   6   2     1063.57     1354.53    168.23 o 
  15   6   2       82.23       56.44     40.03 o 
  16   6   2      829.30      853.81    369.73 o 
  17   6   2       99.50       26.26    109.19 o 
   1   7   2       43.33       14.75      8.48 o 
   2   7   2     1321.49     1384.81     30.93 o 
   3   7   2      895.25      863.98     23.90 o 
   4   7   2     2034.36     2287.78     50.14 o 
   5   7   2     5322.90     5342.95     73.12 o 
   6   7   2     1126.08     1128.16     27.50 o 
   7   7   2      278.34      237.11     14.56 o 
   8   7   2      995.97      882.21     25.38 o 
   9   7   2      438.28      372.84     22.11 o 
  10   7   2      409.84      369.50     21.56 o 
  11   7   2     1680.21     1644.82     65.10 o 
  12   7   2     1562.02     1646.83     68.15 o 
  13   7   2      114.25       82.81     36.10 o 
  14   7   2     1086.55     1122.84    136.86 o 
  15   7   2      288.01      193.26     72.59 o 
  16   7   2       51.70       29.57     74.18 o 
   0   8   2      645.22      506.79     34.74 o 
   1   8   2        5.79       16.96     11.14 o 
   2   8   2      753.31      815.08     26.53 o 
   3   8   2     4250.75     4225.94     69.76 o 
   4   8   2     2222.70     2451.19     44.03 o 
   5   8   2      141.09       90.74     11.70 o 
   6   8   2      763.63      688.40     24.17 o 
   7   8   2     1339.32     1337.48     32.47 o 
   8   8   2       94.48       62.51     11.75 o 
   9   8   2      892.10      875.35     29.47 o 
  10   8   2     2893.82     3132.49     63.50 o 
  11   8   2        1.46      -15.66     18.38 o 
  12   8   2     1649.39     1808.38     60.42 o 
  13   8   2      951.82      842.28     88.27 o 
  14   8   2        1.87      -39.12     39.12 o 
  15   8   2       38.72      -13.93     53.48 o 
  16   8   2      116.98      -56.86     82.95 o 
   1   9   2     5119.87     5202.80    124.82 o 
   2   9   2     8694.64     9029.07    120.22 o 
   3   9   2      211.80      199.51     19.53 o 
   4   9   2     7315.42     7932.24    104.48 o 
   5   9   2     2458.43     2525.18     66.31 o 
   6   9   2       67.89       81.19     12.56 o 
   7   9   2      126.03      115.02     13.22 o 
   8   9   2     1093.63     1026.70     30.04 o 
   9   9   2       91.98       44.34     13.73 o 
  10   9   2      240.13      205.45     21.02 o 
  11   9   2     1124.94     1102.96     38.54 o 
  12   9   2     1444.32     1577.47     97.51 o 
  13   9   2        0.59      -38.07     38.07 o 
  14   9   2      517.64      484.54     99.40 o 
  15   9   2      336.06      312.22     86.99 o 
   0  10   2      947.35      889.21     46.32 o 
   1  10   2      532.55      497.41     36.34 o 
   2  10   2      203.91      190.15     21.46 o 
   3  10   2     2570.57     2565.25     61.41 o 
   4  10   2     9893.41    11054.22    151.03 o 
   5  10   2        3.11        0.64     11.31 o 
   6  10   2     4733.61     5177.32     96.55 o 
   7  10   2     1160.71     1123.91     32.00 o 
   8  10   2      133.09       87.47     15.24 o 
   9  10   2      860.12      809.05     34.78 o 
  10  10   2     2203.58     2333.43     71.60 o 
  11  10   2      201.60      165.19     38.60 o 
  12  10   2      324.72      274.61     30.46 o 
  13  10   2      835.55      752.31     99.92 o 
  14  10   2      663.78      764.46    225.14 o 
  15  10   2      306.03      101.92     72.63 o 
   1  11   2      873.54      749.38     34.11 o 
   2  11   2     2688.88     2769.58     69.85 o 
   3  11   2      603.91      542.02     30.93 o 
   4  11   2     2329.99     2431.47     56.81 o 
   5  11   2     1603.51     1591.77     44.88 o 
   6  11   2     1516.25     1455.63     37.05 o 
   7  11   2     1258.02     1192.12     54.99 o 
   8  11   2     2050.13     1973.08     63.47 o 
   9  11   2      593.46      536.25     53.10 o 
  10  11   2      986.55      902.12    117.05 o 
  11  11   2      201.06      211.85     52.67 o 
  12  11   2      904.19      914.19     65.49 o 
  13  11   2       53.68       44.55     38.43 o 
  14  11   2      339.37      352.25     98.31 o 
   0  12   2     3797.29     4001.30    128.73 o 
   1  12   2     1761.25     1693.02     54.05 o 
   2  12   2     4035.41     4353.33     92.59 o 
   3  12   2      417.99      403.91     39.77 o 
   4  12   2      333.80      297.41     25.19 o 
   5  12   2      392.95      231.37     22.07 o 
   6  12   2      272.73      228.78     23.48 o 
   7  12   2     1317.47     1247.63     68.17 o 
   8  12   2        1.11      -19.52     21.74 o 
   9  12   2      541.69      506.30     60.43 o 
  10  12   2     1291.50     1439.01    121.16 o 
  11  12   2       20.48        8.06     31.30 o 
  12  12   2      853.99      827.79     82.05 o 
  13  12   2      214.02      197.30     58.10 o 
  14  12   2       12.39      -49.76     99.52 o 
   1  13   2     1435.47     1511.56     63.77 o 
   2  13   2      730.15      649.06     51.51 o 
   3  13   2       31.08       24.91     16.06 o 
   4  13   2      535.94      518.43     68.97 o 
   5  13   2      258.23      154.31     24.80 o 
   6  13   2      767.74      734.41     93.05 o 
   7  13   2      478.44      378.11     32.14 o 
   8  13   2      919.75      875.59     65.34 o 
   9  13   2      774.81      672.87     50.05 o 
  10  13   2      296.11      183.27     51.32 o 
  11  13   2       85.60       63.15     31.32 o 
  12  13   2      528.28      479.52    155.33 o 
  13  13   2       69.88      130.58     58.78 o 
   0  14   2     1270.00     1550.53    112.02 o 
   1  14   2      782.91      867.77     59.25 o 
   2  14   2        9.62        0.50     25.35 o 
   3  14   2      487.54      413.55     28.22 o 
   4  14   2     2214.34     2122.52     96.06 o 
   5  14   2      140.71      136.29     32.40 o 
   6  14   2     2675.26     2953.29    112.75 o 
   7  14   2     1029.37      880.97    121.23 o 
   8  14   2       75.85       58.30     36.03 o 
   9  14   2      199.46      193.79     37.14 o 
  10  14   2      336.98      292.11     75.94 o 
  11  14   2       17.50        1.61     34.35 o 
  12  14   2       75.26       24.27     42.62 o 
   1  15   2      611.78      493.91     37.64 o 
   2  15   2     2615.54     2639.99    112.92 o 
   3  15   2      104.58       48.56     24.63 o 
   4  15   2     1386.62     1364.52    100.17 o 
   5  15   2     1251.02     1237.53     81.32 o 
   6  15   2      203.31      149.23     43.35 o 
   7  15   2      461.64      391.15     43.15 o 
   8  15   2     1575.16     1719.36    133.27 o 
   9  15   2       88.82        2.89     35.91 o 
  10  15   2      165.79       48.56     42.43 o 
  11  15   2      185.94       91.78     39.74 o 
   0  16   2     1736.20     1907.72    140.59 o 
   1  16   2      221.95      223.12     44.31 o 
   2  16   2      280.42      188.67     47.82 o 
   3  16   2      500.85      508.58     59.69 o 
   4  16   2      339.87      358.83     50.62 o 
   5  16   2        6.63      -47.07     47.07 o 
   6  16   2      542.01      410.10     58.34 o 
   7  16   2      571.56      507.99     84.65 o 
   8  16   2      206.89      179.19     56.37 o 
   9  16   2      223.91      145.06     53.66 o 
  10  16   2     1311.32     1402.17    109.67 o 
   1  17   2      599.11      566.36     65.37 o 
   2  17   2      833.15      830.51     73.86 o 
   3  17   2        0.04       64.26     43.77 o 
   4  17   2      781.13      752.52     74.41 o 
   5  17   2      365.68      285.67     50.03 o 
   6  17   2       15.44       59.77     44.08 o 
   7  17   2       81.17       79.52     51.71 o 
   8  17   2      243.63      210.20     56.47 o 
   0  18   2       81.14      -17.91     66.41 o 
   1  18   2       83.35       21.71     45.37 o 
   2  18   2        2.10      -40.02     46.66 o 
   3  18   2      738.50      820.52     92.66 o 
   4  18   2     1273.11     1574.24    111.16 o 
   5  18   2       22.99      -27.95     46.41 o 
   6  18   2     1275.86     1511.70    108.13 o 
   7  18   2      118.16      176.59     69.74 o 
   1  19   2       53.72      -15.37    100.75 o 
   2  19   2      557.90      504.68     69.76 o 
   3  19   2       47.46       79.16     75.16 o 
   4  19   2      270.36      226.40     67.88 o 
   1   0   3      129.24      107.08     14.61 o 
   2   0   3     5111.40     5398.48    112.19 o 
   3   0   3       36.30       35.26     13.98 o 
   4   0   3      328.94      357.20     25.92 o 
   5   0   3     2272.93     2413.77     57.81 o 
   6   0   3     1551.31     1443.10     37.94 o 
   7   0   3        9.34       13.46     10.66 o 
   8   0   3     5789.53     5763.44    110.36 o 
   9   0   3        5.39       46.00     23.56 o 
  10   0   3      243.01      231.39     31.72 o 
  11   0   3     1397.71     1378.62     82.72 o 
  12   0   3     1701.18     1744.41     90.94 o 
  13   0   3       26.10       16.33     27.83 o 
  14   0   3     1470.05     1547.65     79.30 o 
  15   0   3      356.92      408.19    136.66 o 
  16   0   3       91.73      154.46    140.98 o 
  17   0   3      500.91      672.07    158.95 o 
   0   1   3    16088.91    16618.15    302.67 o 
   1   1   3       40.77       74.76      8.90 o 
   2   1   3      808.17      689.65     21.89 o 
   3   1   3    12271.71    12817.20    166.52 o 
   4   1   3     4246.56     4096.15     63.43 o 
   5   1   3      381.75      435.08     15.94 o 
   6   1   3     6417.22     6318.98     81.96 o 
   7   1   3      125.54       84.30      8.91 o 
   8   1   3      201.84      172.07      8.66 o 
   9   1   3      832.11      845.01     29.45 o 
  10   1   3     2551.06     2722.29    113.90 o 
  11   1   3       45.84       27.13     16.46 o 
  12   1   3      539.24      566.57     43.40 o 
  13   1   3      796.20      815.23     52.00 o 
  14   1   3      194.87      241.10     58.03 o 
  15   1   3       43.17       46.22     31.92 o 
  16   1   3      978.41      630.20     94.74 o 
  17   1   3      106.20       42.15     96.39 o 
   1   2   3     9568.64     9188.97    123.70 o 
   2   2   3    15451.68    14905.38    190.46 o 
   3   2   3      710.10      927.97     22.66 o 
   4   2   3     8126.36     8075.58    109.85 o 
   5   2   3     6117.82     6497.63     87.07 o 
   6   2   3      316.11      311.51     13.15 o 
   7   2   3     1055.45     1135.83     23.84 o 
   8   2   3     3727.16     3616.80     54.35 o 
   9   2   3     3498.08     3881.98     68.68 o 
  10   2   3      239.26      257.11     17.27 o 
  11   2   3     4075.31     4345.42     91.49 o 
  12   2   3     2144.84     2333.83     90.60 o 
  13   2   3      720.87      747.03     38.20 o 
  14   2   3     1345.69     1427.30     74.31 o 
  15   2   3      102.79       67.91     28.57 o 
  16   2   3       14.40      -63.57     72.11 o 
  17   2   3        3.12       58.37     89.20 o 
   0   3   3     4470.91     4092.91     84.26 o 
   1   3   3    10388.16    11126.05    150.93 o 
   2   3   3      193.29      159.16     11.53 o 
   3   3   3     2177.72     2146.34     40.62 o 
   4   3   3     8548.41     8957.04    132.44 o 
   5   3   3      621.54      670.85     19.65 o 
   6   3   3     4496.65     4412.94     62.73 o 
   7   3   3     5341.67     5655.47     77.86 o 
   8   3   3      149.20      113.33      9.20 o 
   9   3   3     1154.94     1190.51     30.08 o 
  10   3   3     5355.96     5877.73    124.33 o 
  11   3   3      595.20      592.06     24.97 o 
  12   3   3     1671.24     1817.89     81.27 o 
  13   3   3     2137.71     2389.94    138.06 o 
  14   3   3      217.53      212.29     32.64 o 
  15   3   3      413.20      358.84     58.92 o 
  16   3   3      825.94      584.28    102.43 o 
  17   3   3      197.62        8.98    116.10 o 
   1   4   3     5143.94     5048.70     76.14 o 
   2   4   3     9414.89     9106.78    126.76 o 
   3   4   3       99.26       80.24     10.59 o 
   4   4   3     6825.69     7033.03    101.48 o 
   5   4   3     2084.28     2069.99     38.72 o 
   6   4   3      432.24      463.21     17.30 o 
   7   4   3     3491.41     3806.08     58.10 o 
   8   4   3     2212.13     2235.67     40.19 o 
   9   4   3       74.57       40.45     12.61 o 
  10   4   3      737.93      751.65     22.75 o 
  11   4   3       49.48       22.02     11.57 o 
  12   4   3     1445.17     1495.64     59.65 o 
  13   4   3        2.05        4.92     18.59 o 
  14   4   3      614.10      574.37     63.69 o 
  15   4   3      936.45     1014.52     81.46 o 
  16   4   3        2.09       50.56     68.64 o 
  17   4   3      301.61      391.15    173.46 o 
   0   5   3     4237.31     3754.56     87.47 o 
   1   5   3      973.39     1028.08     27.66 o 
   2   5   3     2882.97     3027.25     52.53 o 
   3   5   3      473.53      443.22     20.18 o 
   4   5   3     3907.75     3798.77     60.56 o 
   5   5   3      659.06      690.76     33.88 o 
   6   5   3     2319.94     2251.19     40.99 o 
   7   5   3      685.83      647.24     23.07 o 
   8   5   3        3.56        1.25     10.75 o 
   9   5   3      231.87      230.17     16.68 o 
  10   5   3     2640.62     2664.90     52.29 o 
  11   5   3       39.14        4.29     13.65 o 
  12   5   3     1290.76     1322.88     56.86 o 
  13   5   3      735.99      720.31     67.32 o 
  14   5   3      137.72      139.13     37.51 o 
  15   5   3       75.28      129.65     50.47 o 
  16   5   3      338.81      147.43     73.30 o 
   1   6   3      107.44       52.06     11.20 o 
   2   6   3     3713.57     3579.30     63.50 o 
   3   6   3      428.96      488.32     19.57 o 
   4   6   3     2967.82     2940.51     52.15 o 
   5   6   3     1880.78     1960.81     41.30 o 
   6   6   3     1736.52     1629.76     36.06 o 
   7   6   3       22.27       31.29     11.90 o 
   8   6   3     1985.45     2021.68     43.09 o 
   9   6   3     1676.87     1897.74     40.28 o 
  10   6   3      357.25      349.36     21.18 o 
  11   6   3     3127.47     3403.86    100.68 o 
  12   6   3     2038.64     2273.74     71.79 o 
  13   6   3      414.00      507.26     47.18 o 
  14   6   3      881.56     1029.69     97.60 o 
  15   6   3       13.78      -36.51     36.51 o 
  16   6   3        0.35      -21.92     69.80 o 
   0   7   3     6101.52     5971.37    132.64 o 
   1   7   3     2384.83     2396.84     59.08 o 
   2   7   3     2071.34     2373.34     49.98 o 
   3   7   3    10666.44    11561.57    154.13 o 
   4   7   3     4677.54     4836.76     75.39 o 
   5   7   3     1093.46     1088.14     30.68 o 
   6   7   3     4386.86     4245.68     68.80 o 
   7   7   3      646.40      571.70     27.80 o 
   8   7   3        2.51       12.21     11.30 o 
   9   7   3      557.61      495.20     22.18 o 
  10   7   3     2219.37     2358.39     76.36 o 
  11   7   3      465.30      370.66     21.46 o 
  12   7   3     1186.25     1186.41     52.39 o 
  13   7   3     1350.98     1321.31    119.74 o 
  14   7   3      257.38      225.15     45.73 o 
  15   7   3      188.14      195.28     53.46 o 
  16   7   3      372.46      171.74    342.95 o 
   1   8   3     2541.85     2488.33     54.16 o 
   2   8   3     5898.97     6114.66     93.33 o 
   3   8   3     1104.87     1144.51     39.39 o 
   4   8   3     4051.16     4146.62     77.13 o 
   5   8   3     5863.27     6226.19     97.70 o 
   6   8   3      641.79      541.14     23.89 o 
   7   8   3     2430.15     2524.96     63.06 o 
   8   8   3     2711.54     2804.54     63.78 o 
   9   8   3      143.36      120.65     16.74 o 
  10   8   3      356.22      347.66     27.22 o 
  11   8   3      626.71      697.18     40.99 o 
  12   8   3      948.63     1053.25     98.62 o 
  13   8   3       52.51      -15.85     36.31 o 
  14   8   3      798.16      847.70     83.81 o 
  15   8   3      632.55      690.59    109.98 o 
   0   9   3     3508.16     3623.53    103.31 o 
   1   9   3      118.87      103.89     13.96 o 
   2   9   3       27.04       23.09     14.34 o 
   3   9   3      913.05     1045.90     32.61 o 
   4   9   3     1593.55     1609.15     41.83 o 
   5   9   3      224.94      159.86     18.60 o 
   6   9   3     2455.67     2559.53     53.16 o 
   7   9   3      903.34      856.86     28.85 o 
   8   9   3      203.56      169.21     17.97 o 
   9   9   3     1567.45     1630.13     52.14 o 
  10   9   3     2243.95     2263.87     85.44 o 
  11   9   3      174.56      113.12     22.97 o 
  12   9   3     1109.43     1158.95     76.90 o 
  13   9   3      367.84      271.13     65.39 o 
  14   9   3      138.02      124.68     42.86 o 
  15   9   3      371.21      207.27     91.94 o 
   1  10   3     2018.85     2162.15     49.83 o 
   2  10   3     4174.92     4407.88     80.46 o 
   3  10   3      274.42      235.28     19.96 o 
   4  10   3     2027.81     2093.74     51.19 o 
   5  10   3      193.59      186.41     16.68 o 
   6  10   3        1.68       10.47     13.02 o 
   7  10   3        0.98      -15.03     15.03 o 
   8  10   3     1879.88     1862.74     81.44 o 
   9  10   3      220.39      245.91     29.85 o 
  10  10   3       17.99      -18.37     18.37 o 
  11  10   3     1456.87     1464.12     61.14 o 
  12  10   3      375.05      433.69     60.47 o 
  13  10   3      155.04       66.62     41.58 o 
  14  10   3      811.78      788.85    111.67 o 
   0  11   3     4392.23     4529.72    185.69 o 
   1  11   3        5.08       -3.91      7.42 o 
   2  11   3        5.02        8.30     12.49 o 
   3  11   3     3772.51     3957.28     71.53 o 
   4  11   3      952.55      900.88     31.65 o 
   5  11   3        0.27       15.71     13.26 o 
   6  11   3     3149.33     3413.18     76.94 o 
   7  11   3       30.07       17.29     15.98 o 
   8  11   3        5.62       -1.61     21.47 o 
   9  11   3      351.46      334.58     32.99 o 
  10  11   3     1088.01     1138.01    104.59 o 
  11  11   3      132.70      121.93     36.06 o 
  12  11   3      360.59      355.94     42.47 o 
  13  11   3      578.11      481.71     86.88 o 
  14  11   3       78.29      -45.45    101.28 o 
   1  12   3      135.98      107.48     24.30 o 
   2  12   3     2441.09     2518.36     92.96 o 
   3  12   3      481.65      376.22     30.19 o 
   4  12   3      423.12      415.64     34.08 o 
   5  12   3     4505.31     5004.24    123.57 o 
   6  12   3      308.30      310.98     26.65 o 
   7  12   3      119.18       72.59     24.19 o 
   8  12   3     2966.24     3218.16    115.18 o 
   9  12   3       13.37       72.35     23.62 o 
  10  12   3        3.35      -23.51     23.51 o 
  11  12   3     1187.37     1203.86     84.30 o 
  12  12   3      499.83      399.56     51.52 o 
  13  12   3      127.61      157.50     64.28 o 
   0  13   3     5205.22     5833.55    243.69 o 
   1  13   3      375.80      373.89     68.03 o 
   2  13   3      276.86      294.74     39.41 o 
   3  13   3     2885.13     3112.72    173.34 o 
   4  13   3      617.89      629.88     51.38 o 
   5  13   3       63.13        1.56     29.42 o 
   6  13   3     2344.55     2497.96    103.35 o 
   7  13   3      606.44      504.39     42.08 o 
   8  13   3        7.37       -8.17     17.99 o 
   9  13   3      650.65      653.84     63.23 o 
  10  13   3      799.86      891.13    140.88 o 
  11  13   3        0.03       33.34     31.39 o 
  12  13   3      188.35      143.63     58.45 o 
   1  14   3     1194.29     1296.88     73.23 o 
   2  14   3     1847.12     2276.15     95.32 o 
   3  14   3       48.97      -43.62     43.62 o 
   4  14   3      638.59      603.66     61.40 o 
   5  14   3      203.87      176.62     49.77 o 
   6  14   3       61.55       34.10     27.11 o 
   7  14   3        0.81       17.55     32.09 o 
   8  14   3     1433.36     1327.39    152.47 o 
   9  14   3      524.00      481.33     73.56 o 
  10  14   3       18.21       -8.06     33.60 o 
  11  14   3     1172.07     1101.82    139.48 o 
   0  15   3      924.99      876.44     96.03 o 
   1  15   3      289.29      252.00     52.63 o 
   2  15   3        1.54       -9.68     34.52 o 
   3  15   3      237.73      230.34     47.08 o 
   4  15   3      770.89      777.62     57.45 o 
   5  15   3      126.62       77.19     38.31 o 
   6  15   3     1032.13      902.20     67.66 o 
   7  15   3      156.28       70.36     34.55 o 
   8  15   3        4.84       -2.83     36.66 o 
   9  15   3       40.84       31.06     37.30 o 
  10  15   3      766.40      737.46    114.38 o 
   1  16   3       98.19       36.67     54.06 o 
   2  16   3     1378.75     1541.02     92.26 o 
   3  16   3      296.49      191.32     48.00 o 
   4  16   3      863.92      823.19     74.47 o 
   5  16   3     1161.30     1159.53     82.95 o 
   6  16   3       31.53       51.42     44.82 o 
   7  16   3      592.78      481.03     89.67 o 
   8  16   3      578.81      471.74     80.98 o 
   9  16   3        0.80       22.69     57.60 o 
   0  17   3      902.93      794.24    118.22 o 
   1  17   3      141.81      107.01     47.94 o 
   2  17   3      192.55      169.10     51.53 o 
   3  17   3      756.12      761.93     94.51 o 
   4  17   3      668.14      542.97     68.62 o 
   5  17   3        0.03       29.59     45.63 o 
   6  17   3      628.48      442.88     71.98 o 
   7  17   3      398.00      370.33     94.76 o 
   8  17   3        4.50       14.62     51.17 o 
   1  18   3      673.94      708.16     79.77 o 
   2  18   3      639.74      547.07     85.29 o 
   3  18   3       12.62       -7.19     49.61 o 
   4  18   3      472.22      466.33     74.66 o 
   5  18   3      213.62       70.50     63.77 o 
   6  18   3      233.50      167.13     59.27 o 
   0  19   3      508.49      355.56    131.65 o 
   1  19   3      138.80       39.39    104.70 o 
   2  19   3      285.51      368.69    143.05 o 
   0   0   4     4180.98     4082.94    134.25 o 
   1   0   4     4786.66     4431.09     96.95 o 
   2   0   4     4425.64     4635.11    117.65 o 
   3   0   4    33966.55    34452.94    700.64 o 
   4   0   4     2063.30     2323.42     89.67 o 
   5   0   4     4336.93     4281.72    101.24 o 
   6   0   4      979.42      926.47     36.35 o 
   7   0   4      865.07      855.05     33.94 o 
   8   0   4      392.89      375.38     29.87 o 
   9   0   4      764.75      790.57     31.65 o 
  10   0   4     1527.61     1658.56     65.75 o 
  11   0   4      537.18      587.74     53.90 o 
  12   0   4     1685.96     1706.99    159.79 o 
  13   0   4     4814.20     5554.80    367.62 o 
  14   0   4        0.83      -39.96     55.11 o 
  15   0   4      185.55      252.04    171.91 o 
  16   0   4       24.60       91.57     96.06 o 
   1   1   4      969.05      843.68     26.45 o 
   2   1   4     1081.43     1120.67     30.05 o 
   3   1   4     2604.67     2481.62     48.84 o 
   4   1   4     1785.37     2085.99     41.60 o 
   5   1   4    17827.66    18637.54    242.28 o 
   6   1   4      448.58      442.95     18.77 o 
   7   1   4     1335.00     1265.49     29.11 o 
   8   1   4      166.56      106.89     12.99 o 
   9   1   4      963.66     1122.53     33.99 o 
  10   1   4       31.46       10.89      6.49 o 
  11   1   4     5007.74     5712.75    147.58 o 
  12   1   4      497.82      511.98     44.40 o 
  13   1   4       14.76       -0.36     32.10 o 
  14   1   4      400.55      394.63     67.88 o 
  15   1   4      832.12     1013.92    134.16 o 
  16   1   4        2.47        9.16     83.67 o 
   0   2   4     2055.47     2262.92     63.89 o 
   1   2   4      836.01      719.60     24.46 o 
   2   2   4     1722.71     1677.61     36.66 o 
   3   2   4     6486.04     7162.15    104.73 o 
   4   2   4     1234.89     1423.20     33.17 o 
   5   2   4       55.62       41.68     10.45 o 
   6   2   4     1578.87     1760.46     41.22 o 
   7   2   4     5525.87     5828.14     85.08 o 
   8   2   4      396.55      369.26     17.79 o 
   9   2   4     3317.71     3745.07     74.68 o 
  10   2   4      152.61      117.22     19.31 o 
  11   2   4       33.37       -2.59     17.02 o 
  12   2   4        0.07        2.38     23.33 o 
  13   2   4     2140.14     2207.73     82.32 o 
  14   2   4      156.99      102.44     50.02 o 
  15   2   4      233.90      232.06     43.21 o 
  16   2   4      223.43      263.95     88.55 o 
   1   3   4     9490.91     9838.75    134.17 o 
   2   3   4      368.77      360.39     18.19 o 
   3   3   4       15.61       27.23     10.80 o 
   4   3   4      482.95      522.80     25.16 o 
   5   3   4     8034.27     8077.51    117.54 o 
   6   3   4      359.92      271.12     16.52 o 
   7   3   4     1895.80     1924.25     38.76 o 
   8   3   4       84.96       55.99     10.82 o 
   9   3   4      323.74      303.22     17.37 o 
  10   3   4        0.09       -5.81     14.31 o 
  11   3   4     2262.66     2349.05     67.21 o 
  12   3   4        5.87       -4.23     22.09 o 
  13   3   4       13.48       41.36     28.18 o 
  14   3   4      166.68      150.34     74.91 o 
  15   3   4      765.29      865.57     80.15 o 
  16   3   4        0.00      -74.61     78.73 o 
   0   4   4     4262.65     4129.44    100.28 o 
   1   4   4      692.43      590.96     24.58 o 
   2   4   4      328.05      292.57     17.52 o 
   3   4   4    14728.85    15481.27    218.90 o 
   4   4   4       23.22        8.87     10.87 o 
   5   4   4        6.44      -11.00     11.00 o 
   6   4   4      164.13      160.83     13.91 o 
   7   4   4     2416.25     2510.01     47.23 o 
   8   4   4     1011.55     1027.74     30.21 o 
   9   4   4     2237.46     2342.92     49.79 o 
  10   4   4     1425.41     1481.15     36.17 o 
  11   4   4      655.35      640.37     32.43 o 
  12   4   4      688.55      703.60     36.75 o 
  13   4   4     2824.00     3119.48    274.31 o 
  14   4   4       31.35       69.57     37.01 o 
  15   4   4      435.87      519.10     57.90 o 
  16   4   4       52.54      125.83     75.49 o 
   1   5   4     3470.14     3396.93     61.01 o 
   2   5   4     2441.05     2522.01     58.45 o 
   3   5   4     1078.84      947.95     31.88 o 
   4   5   4      721.41      717.83     30.69 o 
   5   5   4    13176.29    14104.88    190.73 o 
   6   5   4      483.16      450.51     21.26 o 
   7   5   4      754.50      734.17     28.90 o 
   8   5   4     1787.04     1841.11     41.55 o 
   9   5   4      869.79     1000.75     36.13 o 
  10   5   4        3.77        8.52     10.19 o 
  11   5   4     5007.87     5549.47    123.24 o 
  12   5   4      243.76      208.86     22.09 o 
  13   5   4        1.34       41.12     28.90 o 
  14   5   4      541.87      516.45     73.86 o 
  15   5   4      871.62      834.42     88.95 o 
  16   5   4        0.32      -42.38     79.78 o 
   0   6   4     1236.53     1163.48     69.62 o 
   1   6   4      685.70      597.08     29.03 o 
   2   6   4        0.33       26.96     13.32 o 
   3   6   4    15832.06    16815.78    230.24 o 
   4   6   4     1530.65     1598.47     44.39 o 
   5   6   4       19.99       23.13     12.84 o 
   6   6   4     3485.49     3724.56     72.73 o 
   7   6   4     2701.04     2857.72     55.92 o 
   8   6   4      821.63      684.31     29.01 o 
   9   6   4     3853.53     4308.89     85.13 o 
  10   6   4       88.94       63.54     14.05 o 
  11   6   4       17.16        1.30     14.54 o 
  12   6   4       87.26       32.95     25.72 o 
  13   6   4     1266.60     1233.13    209.97 o 
  14   6   4      309.04      361.55     53.47 o 
  15   6   4        6.78      -29.65     62.94 o 
  16   6   4      640.60      644.09    177.61 o 
   1   7   4     3368.58     3469.56     67.38 o 
   2   7   4        0.60      -11.94     12.79 o 
   3   7   4       22.81       -3.67     14.21 o 
   4   7   4       66.81       42.16     14.63 o 
   5   7   4     4390.12     4610.46     80.99 o 
   6   7   4       44.67       16.21     16.39 o 
   7   7   4      170.33      120.48     15.73 o 
   8   7   4      455.35      444.27     24.31 o 
   9   7   4     1193.39     1208.94     41.51 o 
  10   7   4       10.56      -11.30     14.30 o 
  11   7   4     3071.06     3439.82     92.05 o 
  12   7   4        4.77      -13.69     26.03 o 
  13   7   4       74.89       47.75     33.62 o 
  14   7   4      276.92      225.32     46.36 o 
  15   7   4      897.61      863.30    151.45 o 
   0   8   4     1102.63     1289.35     57.51 o 
   1   8   4     2878.33     3026.35     64.48 o 
   2   8   4      389.63      365.87     28.53 o 
   3   8   4     3619.22     3839.24     73.52 o 
   4   8   4      297.40      253.50     19.89 o 
   5   8   4      778.22      746.15     29.55 o 
   6   8   4       55.79        0.07     15.15 o 
   7   8   4     2392.86     2426.06     55.59 o 
   8   8   4      137.60       83.70     18.92 o 
   9   8   4      736.49      677.99     41.80 o 
  10   8   4      482.88      485.10     38.22 o 
  11   8   4       70.11       54.94     24.53 o 
  12   8   4      117.77       61.19     27.85 o 
  13   8   4     1812.30     1941.12    126.86 o 
  14   8   4      126.01      104.45     45.99 o 
  15   8   4      172.79      138.36     87.36 o 
   1   9   4     3512.76     3638.10     78.20 o 
   2   9   4     1161.71     1147.38     40.24 o 
   3   9   4      859.55      763.42     36.46 o 
   4   9   4      653.98      568.09     28.04 o 
   5   9   4     5367.46     5860.17    105.55 o 
   6   9   4        0.28       -2.45     18.80 o 
   7   9   4     3015.85     3136.47     67.20 o 
   8   9   4      359.48      315.32     23.61 o 
   9   9   4      864.29      861.73     37.24 o 
  10   9   4        0.11       16.75     20.75 o 
  11   9   4      744.37      771.57     80.02 o 
  12   9   4       74.50       58.70     32.39 o 
  13   9   4      163.14       73.84     68.30 o 
  14   9   4      138.08      114.12     54.46 o 
   0  10   4        5.02      -26.14     28.31 o 
   1  10   4     2997.34     3222.95     79.62 o 
   2  10   4       97.09       46.89     17.19 o 
   3  10   4     1837.48     2002.59     53.28 o 
   4  10   4     2809.99     2879.89     72.33 o 
   5  10   4      162.49      138.63     20.58 o 
   6  10   4     1643.95     1641.10     51.96 o 
   7  10   4     5181.49     5849.39    104.08 o 
   8  10   4      156.92      122.52     25.72 o 
   9  10   4     1303.34     1288.05     96.16 o 
  10  10   4       99.37       79.24     31.13 o 
  11  10   4       13.48       18.60     29.19 o 
  12  10   4        0.91      -12.30     37.23 o 
  13  10   4     1793.81     1992.79    186.78 o 
  14  10   4      197.04      217.77     54.21 o 
   1  11   4     3422.25     3666.19     81.40 o 
   2  11   4      342.32      320.25     27.21 o 
   3  11   4       87.58       48.75     19.99 o 
   4  11   4      667.79      582.15     34.43 o 
   5  11   4     2814.85     3289.54     90.65 o 
   6  11   4      155.48      113.66     19.43 o 
   7  11   4      794.81      745.69     53.76 o 
   8  11   4       32.08       51.05     23.17 o 
   9  11   4      873.86      912.23     51.44 o 
  10  11   4      104.73       52.87     33.87 o 
  11  11   4     1219.16     1258.23    115.02 o 
  12  11   4      262.68      200.93     37.26 o 
  13  11   4       81.55       37.57     44.54 o 
   0  12   4      192.86      285.13     32.19 o 
   1  12   4     1106.64     1165.55     45.10 o 
   2  12   4     1064.40     1214.36     56.16 o 
   3  12   4     4324.20     4847.38    134.57 o 
   4  12   4        1.31        7.62     11.32 o 
   5  12   4      690.53      591.18     37.01 o 
   6  12   4       31.66       21.04     18.12 o 
   7  12   4      664.57      651.49     53.89 o 
   8  12   4       37.04       64.03     26.99 o 
   9  12   4      454.14      529.83     77.34 o 
  10  12   4      187.90      174.06     32.38 o 
  11  12   4       65.34       21.69     31.96 o 
  12  12   4      497.69      396.65    168.99 o 
   1  13   4      112.83      152.67     19.20 o 
   2  13   4       15.67       12.24     23.05 o 
   3  13   4     1032.90     1027.61     40.83 o 
   4  13   4      177.26      136.67     26.17 o 
   5  13   4     3449.32     3928.65    164.52 o 
   6  13   4       71.57       28.46     21.61 o 
   7  13   4      674.03      753.34     98.50 o 
   8  13   4       14.61       28.37     30.72 o 
   9  13   4      439.24      357.20     47.88 o 
  10  13   4       28.92       -0.31     35.04 o 
  11  13   4     1102.77     1020.28    108.78 o 
  12  13   4      163.00      104.79     57.48 o 
   0  14   4       53.79       77.93     60.79 o 
   1  14   4      745.06      711.17     61.77 o 
   2  14   4       77.97       26.13     36.39 o 
   3  14   4     2473.46     2838.61    131.02 o 
   4  14   4     1049.55     1036.08     85.78 o 
   5  14   4      104.29      121.10     38.76 o 
   6  14   4      706.20      698.06     84.96 o 
   7  14   4      824.87      767.87    107.81 o 
   8  14   4      103.11       37.54     59.79 o 
   9  14   4      660.97      620.49     84.36 o 
  10  14   4        0.38        9.96     44.97 o 
  11  14   4      166.95      120.11     57.49 o 
   1  15   4     2156.05     2614.40    121.29 o 
   2  15   4      433.97      291.07     54.35 o 
   3  15   4       30.42       42.05     53.97 o 
   4  15   4      391.06      344.39     56.53 o 
   5  15   4     1660.99     1760.22     97.33 o 
   6  15   4       23.12      -46.71     46.71 o 
   7  15   4      582.67      593.24     70.72 o 
   8  15   4      107.16       59.89     39.53 o 
   9  15   4      367.84      301.06     97.02 o 
  10  15   4       19.13      -12.38     40.66 o 
   0  16   4      328.20      351.76    106.77 o 
   1  16   4      324.19      352.43     88.38 o 
   2  16   4      204.59      102.88     45.94 o 
   3  16   4     1440.45     1521.81    102.45 o 
   4  16   4        2.78      -40.20     41.63 o 
   5  16   4        5.10       41.03     70.51 o 
   6  16   4        1.03      -24.03     42.60 o 
   7  16   4      867.01      950.43     84.95 o 
   8  16   4       91.30       54.46     65.48 o 
   1  17   4      451.16      438.89     66.38 o 
   2  17   4       50.57       36.38     54.88 o 
   3  17   4       60.86       62.63     51.59 o 
   4  17   4       57.19       25.29     49.05 o 
   5  17   4     1555.84     1785.01    114.60 o 
   6  17   4        0.74      -32.88     48.48 o 
   0  18   4        1.60      115.45    112.64 o 
   1  18   4      150.77       67.51     58.85 o 
   2  18   4       36.42       55.73     57.54 o 
   3  18   4     1423.26     1398.37    109.79 o 
   4  18   4      155.44      184.62     82.81 o 
   1   0   5    11130.77    11761.15    235.26 o 
   2   0   5     2559.29     2532.98     73.74 o 
   3   0   5     4945.94     5504.06    122.05 o 
   4   0   5     2250.98     2663.94     74.30 o 
   5   0   5      752.52      786.48     39.33 o 
   6   0   5     3774.30     4254.90    103.75 o 
   7   0   5     1676.39     1708.59     60.96 o 
   8   0   5     2252.75     2431.10    104.29 o 
   9   0   5      982.57      934.15     62.07 o 
  10   0   5     1174.78     1206.28     50.74 o 
  11   0   5      959.26      864.21     78.66 o 
  12   0   5     2624.72     3449.17    208.01 o 
  13   0   5       61.27       60.97     44.55 o 
  14   0   5      975.72     1023.18    136.83 o 
  15   0   5       29.31       -9.87     51.29 o 
  16   0   5       36.80       46.30    167.24 o 
   0   1   5     6631.09     6358.53    141.65 o 
   1   1   5      369.37      375.07     21.50 o 
   2   1   5     3081.38     3448.24     63.94 o 
   3   1   5      273.29      191.71     17.78 o 
   4   1   5     5881.20     6421.24    102.52 o 
   5   1   5      381.25      340.58     20.73 o 
   6   1   5     4679.23     4934.45    109.66 o 
   7   1   5       77.75       44.19     14.02 o 
   8   1   5       46.79       40.80     13.56 o 
   9   1   5      111.33       65.17     12.63 o 
  10   1   5     2512.64     2639.42     59.89 o 
  11   1   5        0.06        3.55     11.18 o 
  12   1   5     1662.09     1893.93    117.41 o 
  13   1   5        3.92       56.44     48.11 o 
  14   1   5      309.83      293.07     59.07 o 
  15   1   5        2.90        3.92     44.29 o 
  16   1   5      457.91      374.56    143.40 o 
   1   2   5     4118.35     4464.72     76.05 o 
   2   2   5    12228.65    12412.80    179.67 o 
   3   2   5      782.15      728.10     28.42 o 
   4   2   5     9702.11    10487.29    155.39 o 
   5   2   5      543.07      512.02     24.28 o 
   6   2   5      381.37      360.55     22.52 o 
   7   2   5      172.03      123.73     14.54 o 
   8   2   5     2744.09     2854.80     62.66 o 
   9   2   5      552.29      504.65     27.21 o 
  10   2   5      297.34      249.72     17.69 o 
  11   2   5      297.61      236.46     17.75 o 
  12   2   5     2357.42     2797.31    154.28 o 
  13   2   5       39.12       17.54     34.63 o 
  14   2   5     1264.66     1483.17    175.41 o 
  15   2   5       47.67       52.28     54.43 o 
  16   2   5        0.96      -87.42    115.06 o 
   0   3   5     5624.19     5396.68    123.30 o 
   1   3   5       60.05       64.40     15.26 o 
   2   3   5      588.86      523.03     25.24 o 
   3   3   5       33.47        3.13     12.77 o 
   4   3   5     5964.01     6691.00    104.06 o 
   5   3   5      190.93      174.50     21.53 o 
   6   3   5     4328.78     4713.02     83.85 o 
   7   3   5      139.27      129.19     15.80 o 
   8   3   5      203.81      185.42     16.74 o 
   9   3   5      259.94      269.30     19.01 o 
  10   3   5     5897.81     6663.55    127.91 o 
  11   3   5       76.00       54.04     17.63 o 
  12   3   5     1491.14     1759.96    102.85 o 
  13   3   5        1.29       18.80     36.57 o 
  14   3   5      130.77      201.74     49.48 o 
  15   3   5       44.84       40.34     40.31 o 
  16   3   5     1407.73     1439.52    228.75 o 
   1   4   5     2267.88     2150.23     49.07 o 
   2   4   5     6459.93     6803.59    117.24 o 
   3   4   5     2478.43     2409.24     55.85 o 
   4   4   5     3199.93     3374.05     69.95 o 
   5   4   5      632.00      569.21     26.87 o 
   6   4   5     1079.79     1093.47     34.50 o 
   7   4   5     2118.59     2191.27     53.47 o 
   8   4   5     5557.11     6138.68     99.42 o 
   9   4   5      933.52      938.04     46.88 o 
  10   4   5     1130.95     1152.73     37.29 o 
  11   4   5      787.87      785.78     57.39 o 
  12   4   5      432.08      360.31     53.32 o 
  13   4   5      322.41      254.93     62.45 o 
  14   4   5      579.13      677.15     83.54 o 
  15   4   5       45.45       21.85     39.88 o 
   0   5   5    10505.53    11188.26    233.85 o 
   1   5   5        0.05       17.44     15.28 o 
   2   5   5     4876.13     5185.05     88.47 o 
   3   5   5      851.57      741.34     30.51 o 
   4   5   5     1121.65     1179.53     41.29 o 
   5   5   5        2.17      -13.38     15.04 o 
   6   5   5     1688.07     1772.59     46.70 o 
   7   5   5      240.76      176.26     23.03 o 
   8   5   5        0.20       16.29     20.85 o 
   9   5   5       34.71       31.06     16.14 o 
  10   5   5     2447.28     2652.49     89.23 o 
  11   5   5       42.28       35.97     15.38 o 
  12   5   5      675.70      714.55     61.59 o 
  13   5   5      305.77      287.27     77.39 o 
  14   5   5      187.86       51.52     98.15 o 
  15   5   5      215.35      267.04     62.47 o 
   1   6   5     1680.42     1898.89     48.97 o 
   2   6   5     3144.94     3231.69     66.53 o 
   3   6   5      699.11      654.08     29.81 o 
   4   6   5      818.62      882.20     36.58 o 
   5   6   5     3216.26     3451.44     71.82 o 
   6   6   5     2264.93     2430.04     54.80 o 
   7   6   5       51.02       23.25     22.32 o 
   8   6   5     5161.25     5535.46    120.93 o 
   9   6   5      742.54      687.11     38.64 o 
  10   6   5      568.27      552.12     34.79 o 
  11   6   5       26.72       18.74     18.90 o 
  12   6   5      773.40      925.51     76.73 o 
  13   6   5       47.18       76.40     38.51 o 
  14   6   5     1062.43     1342.47    100.64 o 
  15   6   5       10.02      -40.95     50.00 o 
   0   7   5    15238.49    16352.67    342.81 o 
   1   7   5      755.15      797.37     32.56 o 
   2   7   5     1999.17     2141.03     54.29 o 
   3   7   5      152.58      115.27     20.89 o 
   4   7   5     1328.85     1443.39     44.75 o 
   5   7   5        1.44       -7.53     16.00 o 
   6   7   5     4639.34     5103.80     92.28 o 
   7   7   5      362.03      304.49     24.28 o 
   8   7   5       14.16       13.40     19.11 o 
   9   7   5      445.33      360.56     35.54 o 
  10   7   5     2060.66     2377.73     73.13 o 
  11   7   5       20.39       -9.37     21.98 o 
  12   7   5      631.14      691.62     65.38 o 
  13   7   5      138.89       56.40     40.37 o 
  14   7   5      304.50      345.55     75.21 o 
   1   8   5      382.47      345.13     27.59 o 
   2   8   5     5434.59     5976.09    114.15 o 
   3   8   5     1853.94     1822.17     51.66 o 
   4   8   5     1207.72     1337.17     42.64 o 
   5   8   5      710.32      688.59     35.93 o 
   6   8   5      772.38      789.70     35.01 o 
   7   8   5     1940.30     1969.67     72.95 o 
   8   8   5     7630.51     8440.43    196.44 o 
   9   8   5      121.11      150.41     37.98 o 
  10   8   5      338.62      221.31     31.05 o 
  11   8   5      484.15      461.56     48.87 o 
  12   8   5      118.52       96.86     55.11 o 
  13   8   5      189.11      107.29     57.25 o 
  14   8   5     1086.30      987.63    145.97 o 
   0   9   5     8406.25     9055.49    225.37 o 
   1   9   5       52.38       55.85     21.24 o 
   2   9   5       28.40       20.52     19.74 o 
   3   9   5      223.68      146.37     24.22 o 
   4   9   5      233.04      303.54     31.65 o 
   5   9   5       40.35       30.81     22.68 o 
   6   9   5     3044.44     3437.66     87.74 o 
   7   9   5       14.88       16.84     23.00 o 
   8   9   5      456.02      381.03     34.70 o 
   9   9   5        5.48       21.08     24.06 o 
  10   9   5     2099.08     2319.44    119.95 o 
  11   9   5       24.89        8.54     35.64 o 
  12   9   5      834.40      914.11    122.29 o 
  13   9   5        0.16      -43.98     43.98 o 
  14   9   5      114.71       41.10     53.66 o 
   1  10   5      288.72      272.89     30.26 o 
   2  10   5     3948.33     4415.26    117.59 o 
   3  10   5      542.31      465.35     38.11 o 
   4  10   5     1951.20     2127.06     82.28 o 
   5  10   5      942.71      894.72     62.82 o 
   6  10   5        0.62      -22.28     22.28 o 
   7  10   5       97.79       22.62     25.69 o 
   8  10   5     2299.56     2438.42    127.98 o 
   9  10   5       23.88       29.34     26.27 o 
  10  10   5       15.49       -7.94     34.04 o 
  11  10   5        1.33      -11.02     31.86 o 
  12  10   5      218.39      251.55     71.17 o 
  13  10   5       48.38       53.69     46.84 o 
   0  11   5     2711.97     3222.76    181.06 o 
   1  11   5        8.81       38.41     32.89 o 
   2  11   5       49.66       29.25     26.93 o 
   3  11   5      105.54       59.13     34.11 o 
   4  11   5     1656.74     1808.98     65.45 o 
   5  11   5        0.00       -1.24     25.85 o 
   6  11   5     3096.49     3692.14    117.09 o 
   7  11   5        0.94        4.70     30.65 o 
   8  11   5       19.38        4.43     27.12 o 
   9  11   5        0.22      -23.94     23.94 o 
  10  11   5     1097.05     1222.24     92.60 o 
  11  11   5        0.24       -2.89     40.40 o 
  12  11   5      780.51      733.74     80.10 o 
   1  12   5      620.94      732.75     59.36 o 
   2  12   5     2270.29     2592.41    105.72 o 
   3  12   5      974.63      998.54     53.93 o 
   4  12   5     1119.92     1103.71     64.86 o 
   5  12   5      625.62      603.52     49.75 o 
   6  12   5      683.67      620.43     54.70 o 
   7  12   5      415.37      372.18     76.86 o 
   8  12   5     1882.95     2068.86     97.26 o 
   9  12   5       97.85       81.48     36.81 o 
  10  12   5       84.48       74.34     49.72 o 
  11  12   5       52.18      -22.29     50.27 o 
  12  12   5      837.76      866.18    139.90 o 
   0  13   5     3639.74     4438.87    170.18 o 
   1  13   5        8.54      -17.84     19.18 o 
   2  13   5      757.01      864.37     50.58 o 
   3  13   5      228.96      201.13     38.29 o 
   4  13   5     1230.30     1352.86     66.92 o 
   5  13   5       48.80       30.81     21.89 o 
   6  13   5     1964.65     2299.30    123.42 o 
   7  13   5       92.96       34.71     41.80 o 
   8  13   5        3.77      -22.36     37.66 o 
   9  13   5        0.97      -12.85     43.20 o 
  10  13   5     1053.82     1132.40    127.86 o 
  11  13   5       66.54       25.79     46.68 o 
   1  14   5       55.63       54.16     39.26 o 
   2  14   5     1959.68     2443.49    114.83 o 
   3  14   5      130.68       99.83     44.11 o 
   4  14   5     1081.27     1072.85     82.50 o 
   5  14   5       95.75      115.46     46.42 o 
   6  14   5       69.50       70.29     42.36 o 
   7  14   5      104.83      124.02     56.09 o 
   8  14   5     1138.11     1377.73    161.84 o 
   9  14   5        5.10      -17.01     52.39 o 
  10  14   5       38.97       46.36     44.22 o 
   0  15   5      772.37      966.47    106.94 o 
   1  15   5       98.10       92.25     44.21 o 
   2  15   5        8.38      -44.33     44.33 o 
   3  15   5        8.28      -18.08     42.95 o 
   4  15   5      892.02      777.71     76.67 o 
   5  15   5       81.11       55.28     54.56 o 
   6  15   5      992.14      862.55    110.94 o 
   7  15   5       39.02      -26.41     46.89 o 
   8  15   5       19.20       45.17     48.01 o 
   1  16   5      123.98       35.46     52.16 o 
   2  16   5     1389.89     1622.96    104.96 o 
   3  16   5      135.35      140.14     56.27 o 
   4  16   5      919.86      891.89     83.71 o 
   5  16   5       71.55       62.03     53.57 o 
   6  16   5       86.83      149.68     60.86 o 
   7  16   5      141.11      105.08     57.34 o 
   0  17   5     1584.66     2287.54    190.86 o 
   1  17   5       51.53       51.88     56.58 o 
   2  17   5      471.11      413.69     71.35 o 
   3  17   5        6.94       16.25     63.20 o 
   4  17   5      430.18      415.63     72.12 o 
   0   0   6     3132.81     3483.73    190.39 o 
   1   0   6     1598.05     1669.59     65.52 o 
   2   0   6     1198.27     1232.48     56.13 o 
   3   0   6    15296.98    16999.16    352.77 o 
   4   0   6     3653.15     3911.27    110.60 o 
   5   0   6      347.13      264.72     34.91 o 
   6   0   6      973.82      904.70     48.92 o 
   7   0   6     1156.21     1073.66     86.90 o 
   8   0   6     1194.55     1173.36     54.13 o 
   9   0   6     2919.47     3203.45    108.38 o 
  10   0   6        1.74       41.81     32.21 o 
  11   0   6      288.71      202.60     73.77 o 
  12   0   6      165.39      149.27     74.64 o 
  13   0   6     1383.41     1573.24    165.86 o 
  14   0   6       78.40       33.88     60.49 o 
  15   0   6      151.72       29.58    122.84 o 
   1   1   6     2987.58     3142.53     66.57 o 
   2   1   6      546.64      480.84     32.39 o 
   3   1   6      381.80      392.87     32.49 o 
   4   1   6      134.75      157.37     21.79 o 
   5   1   6     5504.86     5958.21    109.02 o 
   6   1   6       21.81        7.21     14.75 o 
   7   1   6      352.98      364.44     27.48 o 
   8   1   6      325.37      240.86     21.49 o 
   9   1   6     1051.73     1167.57     40.54 o 
  10   1   6       31.56       23.16     15.33 o 
  11   1   6     4523.04     5013.32    166.84 o 
  12   1   6      103.21       74.83     78.96 o 
  13   1   6        3.01       13.71     45.24 o 
  14   1   6       37.02       18.45     51.18 o 
  15   1   6      161.96      133.30     53.71 o 
   0   2   6     8703.81     9690.04    275.18 o 
   1   2   6      766.58      857.74     35.77 o 
   2   2   6     1977.40     2089.53     53.68 o 
   3   2   6     4832.26     5170.38     92.72 o 
   4   2   6      189.86      117.52     22.07 o 
   5   2   6        0.59       -4.02     15.45 o 
   6   2   6        0.82        1.34     14.91 o 
   7   2   6     1117.24     1192.60     40.01 o 
   8   2   6      585.21      509.75     29.88 o 
   9   2   6     2155.16     2339.89     59.47 o 
  10   2   6     1833.84     1924.38     58.86 o 
  11   2   6      361.53      372.33     54.82 o 
  12   2   6      234.58      214.41    117.83 o 
  13   2   6     1202.41     1350.40    198.34 o 
  14   2   6       23.55        3.17     48.87 o 
  15   2   6      340.27      312.68     60.69 o 
   1   3   6     7449.98     8324.16    137.14 o 
   2   3   6     1555.32     1532.65     44.54 o 
   3   3   6        7.31       17.88     16.57 o 
   4   3   6      178.25      131.21     21.09 o 
   5   3   6     2102.77     2088.39     53.33 o 
   6   3   6       25.61       29.12     17.49 o 
   7   3   6     1367.45     1553.63     49.60 o 
   8   3   6     1353.59     1414.34     50.51 o 
   9   3   6      420.09      357.02     35.80 o 
  10   3   6       15.41       -1.28     18.79 o 
  11   3   6     1511.18     1533.87    112.14 o 
  12   3   6       87.13      113.69    126.12 o 
  13   3   6        0.13      -51.31     51.31 o 
  14   3   6      210.95      117.02     49.89 o 
  15   3   6      297.40      354.00     66.22 o 
   0   4   6      322.13      331.99     34.60 o 
   1   4   6     2286.76     2340.17     57.83 o 
   2   4   6     3544.51     3714.30     78.85 o 
   3   4   6     1751.29     1822.53     50.33 o 
   4   4   6     2164.08     2196.43     55.65 o 
   5   4   6       97.85       72.27     18.10 o 
   6   4   6     3560.78     3864.54     78.82 o 
   7   4   6     5336.41     5823.15    103.83 o 
   8   4   6      405.47      337.58     27.50 o 
   9   4   6     4209.26     4884.55    132.03 o 
  10   4   6       43.37        4.31     23.45 o 
  11   4   6       38.13       22.11     52.70 o 
  12   4   6        2.25      -52.39     87.08 o 
  13   4   6      653.71      751.36     89.57 o 
  14   4   6      160.63      153.96     53.33 o 
   1   5   6     9959.31    10829.38    172.03 o 
   2   5   6      198.62      150.89     22.19 o 
   3   5   6        1.40       -7.08     18.65 o 
   4   5   6      367.60      328.09     35.18 o 
   5   5   6     1219.33     1224.72     42.08 o 
   6   5   6       33.94       18.61     17.49 o 
   7   5   6      989.58      927.24     47.80 o 
   8   5   6        7.29      -10.09     21.44 o 
   9   5   6     2764.50     3160.51    122.07 o 
  10   5   6        4.35       10.98     29.10 o 
  11   5   6     1502.99     1710.85     94.01 o 
  12   5   6      171.12       49.76     74.29 o 
  13   5   6       31.07      -42.77     42.77 o 
  14   5   6      116.29       31.53     51.00 o 
   0   6   6     1430.69     1360.99     62.35 o 
   1   6   6     4332.84     4508.47     90.02 o 
   2   6   6     1270.08     1250.43     48.91 o 
   3   6   6     2441.03     2771.10     77.64 o 
   4   6   6       45.74       22.17     19.45 o 
   5   6   6      568.37      482.79     34.73 o 
   6   6   6       33.93       33.10     27.11 o 
   7   6   6     3859.52     4359.19    125.38 o 
   8   6   6      470.19      376.83     44.11 o 
   9   6   6     3207.43     3591.04    109.31 o 
  10   6   6      512.22      586.40     57.50 o 
  11   6   6        2.39      -37.22     37.22 o 
  12   6   6      549.72      394.32     81.03 o 
  13   6   6      237.94      279.60     60.28 o 
  14   6   6        3.62       89.12     51.26 o 
   1   7   6     4153.88     4359.76     91.91 o 
   2   7   6      746.65      727.03     34.68 o 
   3   7   6       87.34       36.47     21.29 o 
   4   7   6      574.98      539.05     39.61 o 
   5   7   6      332.50      362.72     31.65 o 
   6   7   6      263.21      199.48     49.84 o 
   7   7   6     1065.58     1020.26     50.14 o 
   8   7   6      290.84      218.15     34.48 o 
   9   7   6     2165.67     2271.57     91.69 o 
  10   7   6       45.93       16.77     28.04 o 
  11   7   6      658.44      695.11     66.58 o 
  12   7   6      261.46      197.45     57.79 o 
  13   7   6       92.10       69.03     48.90 o 
   0   8   6      136.93       81.20     32.33 o 
   1   8   6     2061.02     1965.49     62.12 o 
   2   8   6      684.21      561.53     44.12 o 
   3   8   6      461.44      494.23     37.34 o 
   4   8   6     2886.36     3279.97     97.06 o 
   5   8   6        6.15       23.65     30.57 o 
   6   8   6     2108.26     2277.16     68.12 o 
   7   8   6     3341.76     3645.51    102.28 o 
   8   8   6      362.65      257.05     37.07 o 
   9   8   6     2560.08     3025.25    119.35 o 
  10   8   6       48.15       25.40     32.52 o 
  11   8   6        8.43       -1.04     37.51 o 
  12   8   6       11.82       22.95     47.98 o 
  13   8   6      199.24      236.34     71.04 o 
   1   9   6     7092.16     8352.39    205.94 o 
   2   9   6      438.40      417.02     41.12 o 
   3   9   6        7.06        2.93     27.10 o 
   4   9   6      191.66      117.63     42.41 o 
   5   9   6      751.42      752.36     48.44 o 
   6   9   6       53.88       51.33     30.94 o 
   7   9   6     1292.17     1300.27     79.60 o 
   8   9   6      102.58       71.48     40.00 o 
   9   9   6     1080.69     1085.70     90.47 o 
  10   9   6       25.14        9.19     34.41 o 
  11   9   6      571.86      671.84     60.38 o 
  12   9   6      112.53      115.49     55.53 o 
   0  10   6     1046.82     1242.90    131.65 o 
   1  10   6     1564.98     1547.91     82.44 o 
   2  10   6      690.62      657.34     70.37 o 
   3  10   6     1602.34     1983.38     84.67 o 
   4  10   6      122.88      125.04     33.70 o 
   5  10   6       15.32       46.08     36.72 o 
   6  10   6       94.56       24.50     35.18 o 
   7  10   6     2343.37     2483.76    111.87 o 
   8  10   6       76.31        5.96     30.65 o 
   9  10   6     1598.29     1713.92     92.67 o 
  10  10   6      494.13      420.04     60.66 o 
  11  10   6      180.81      114.69     76.06 o 
  12  10   6       79.82       25.89     58.11 o 
   1  11   6     1477.08     1666.43     88.87 o 
   2  11   6      113.45       81.19     37.90 o 
   3  11   6      320.50      337.71     41.64 o 
   4  11   6       16.16       -0.62     30.64 o 
   5  11   6     1850.32     2139.65     96.62 o 
   6  11   6      152.32       83.56     60.53 o 
   7  11   6      888.49      818.15     70.27 o 
   8  11   6      298.08      277.84     47.43 o 
   9  11   6      712.57      746.54     69.23 o 
  10  11   6       64.27       52.19     38.17 o 
  11  11   6      891.16     1090.49    188.13 o 
   0  12   6        3.18       58.67     50.95 o 
   1  12   6     1106.82     1205.16     74.83 o 
   2  12   6      102.74       59.66     35.42 o 
   3  12   6     1968.40     2203.68    125.34 o 
   4  12   6      979.77     1020.37     74.44 o 
   5  12   6      482.31      357.66     54.86 o 
   6  12   6      835.16      875.77     76.56 o 
   7  12   6      514.63      482.06     73.12 o 
   8  12   6       99.37       62.95     54.81 o 
   9  12   6      499.59      491.32     59.10 o 
  10  12   6       10.43      -40.72     54.36 o 
   1  13   6      677.41      671.62     76.69 o 
   2  13   6      404.69      267.57     61.05 o 
   3  13   6      192.09      150.59     46.46 o 
   4  13   6      180.12       57.89     42.15 o 
   5  13   6      879.55      765.58     75.65 o 
   6  13   6        2.28        6.78     40.87 o 
   7  13   6      263.07      225.21     71.00 o 
   8  13   6      187.43      131.05     51.10 o 
   9  13   6      735.76      713.69    102.19 o 
   0  14   6     1149.83     1237.72    177.61 o 
   1  14   6      818.08      931.02     76.24 o 
   2  14   6       60.74       52.37     44.91 o 
   3  14   6     1266.91     1440.92    103.28 o 
   4  14   6      123.39       32.09     93.07 o 
   5  14   6      168.05      134.59     54.12 o 
   6  14   6       18.94       33.56     76.06 o 
   7  14   6      656.76      567.00     71.98 o 
   8  14   6      136.57       92.63     63.50 o 
   1  15   6     1300.73     1542.30     99.27 o 
   2  15   6       75.15       69.85     51.13 o 
   3  15   6       63.30       -7.63     61.25 o 
   4  15   6        0.17       26.34     51.94 o 
   5  15   6     1106.05     1162.16    161.89 o 
   6  15   6        0.11      -50.22     51.47 o 
   7  15   6      451.78      277.47    125.43 o 
   0  16   6        0.97       92.40     92.43 o 
   1  16   6      360.50      357.10     72.17 o 
   2  16   6      133.93       68.93     56.38 o 
   3  16   6      593.35      518.56     87.50 o 
   4  16   6      308.43      226.59     65.69 o 
   1   0   7     3451.01     3643.55    113.09 o 
   2   0   7     1016.42      990.02     63.11 o 
   3   0   7        1.84      -26.30     26.30 o 
   4   0   7     1907.35     1777.53     75.19 o 
   5   0   7      827.64      761.36     61.28 o 
   6   0   7      503.13      441.53     64.98 o 
   7   0   7       68.23       62.58     31.03 o 
   8   0   7      106.40       66.45     36.36 o 
   9   0   7     1441.72     1500.87     81.09 o 
  10   0   7      110.83       71.75     51.49 o 
  11   0   7     1445.37     1577.73    166.55 o 
  12   0   7     1734.23     2237.71    203.87 o 
  13   0   7       78.77      -16.59     70.49 o 
  14   0   7      675.16      867.65    161.37 o 
   0   1   7      404.21      383.07     39.59 o 
   1   1   7      923.37      784.49     37.14 o 
   2   1   7     1426.52     1429.66     48.34 o 
   3   1   7     1612.40     1636.86     49.16 o 
   4   1   7     3969.59     4147.23     85.80 o 
   5   1   7       89.44       40.56     22.03 o 
   6   1   7     1555.75     1590.75     79.93 o 
   7   1   7      854.60      856.89     43.79 o 
   8   1   7      254.72      150.91     31.66 o 
   9   1   7      677.40      636.27     62.54 o 
  10   1   7      852.75      781.28     52.02 o 
  11   1   7      126.19      132.43     61.61 o 
  12   1   7      453.29      477.16    173.29 o 
  13   1   7      417.25      346.31     83.66 o 
  14   1   7      120.01       77.28     71.91 o 
   1   2   7       31.21       32.18     20.24 o 
   2   2   7     2652.24     2727.84     68.49 o 
   3   2   7     1221.72     1103.78     42.47 o 
   4   2   7     2616.01     2745.77     69.55 o 
   5   2   7     1955.51     2086.58     70.71 o 
   6   2   7     1478.27     1512.26     55.89 o 
   7   2   7     1933.06     2036.19     69.87 o 
   8   2   7     1385.52     1453.06    119.40 o 
   9   2   7        3.95       23.52     24.28 o 
  10   2   7      976.42     1013.27     59.58 o 
  11   2   7       11.43       13.54     51.47 o 
  12   2   7      926.02      883.10     95.94 o 
  13   2   7       62.39        6.62     69.02 o 
  14   2   7      302.71      225.29     77.05 o 
   0   3   7     1585.82     1448.06     69.08 o 
   1   3   7      767.76      678.40     35.31 o 
   2   3   7      750.13      667.27     34.98 o 
   3   3   7      399.11      342.23     26.96 o 
   4   3   7     2561.26     2592.94     76.61 o 
   5   3   7       62.93       18.27     24.88 o 
   6   3   7     1473.83     1488.79     66.86 o 
   7   3   7      588.14      570.58     38.51 o 
   8   3   7       41.46       36.57     23.41 o 
   9   3   7      520.45      471.51     51.27 o 
  10   3   7     1459.66     1666.47     87.31 o 
  11   3   7      135.82      102.01     70.10 o 
  12   3   7      757.91      831.95     94.52 o 
  13   3   7      270.13      235.68     78.96 o 
   1   4   7     2828.80     3069.00     77.11 o 
   2   4   7     2412.28     2523.18     65.46 o 
   3   4   7        0.42       10.28     23.77 o 
   4   4   7     1908.73     2030.66     99.34 o 
   5   4   7      346.79      275.16     35.73 o 
   6   4   7      157.77      159.24     33.46 o 
   7   4   7      215.88      227.02     37.00 o 
   8   4   7     1246.25     1220.70     65.06 o 
   9   4   7      956.23      845.85     55.64 o 
  10   4   7      246.99      167.81     34.91 o 
  11   4   7      731.53      563.51     80.86 o 
  12   4   7      296.08      342.12     77.44 o 
  13   4   7       43.74      131.37     66.76 o 
   0   5   7     4422.05     4431.98    127.71 o 
   1   5   7     1026.97     1060.18     49.62 o 
   2   5   7       93.17       76.77     26.66 o 
   3   5   7     1683.13     1841.86     72.40 o 
   4   5   7      130.15      139.80     27.67 o 
   5   5   7       72.48       24.63     26.63 o 
   6   5   7     2197.36     2392.86     82.58 o 
   7   5   7      969.34     1046.47     54.38 o 
   8   5   7        0.33        4.96     25.52 o 
   9   5   7      591.18      573.72     51.01 o 
  10   5   7      248.48      166.90     35.46 o 
  11   5   7      193.66      169.49    153.94 o 
  12   5   7      167.30      281.71     81.23 o 
  13   5   7      573.26      532.67    113.68 o 
   1   6   7       29.46       26.48     28.61 o 
   2   6   7      791.69      689.85     42.45 o 
   3   6   7     1336.47     1328.56     56.68 o 
   4   6   7       31.80       -9.89     25.50 o 
   5   6   7     3052.46     3246.37     99.81 o 
   6   6   7     1187.16     1206.20     59.55 o 
   7   6   7     1574.14     1861.86     81.38 o 
   8   6   7     5097.77     5822.43    187.10 o 
   9   6   7        4.80       19.89     37.11 o 
  10   6   7      253.66      133.88     46.39 o 
  11   6   7       63.84      149.73     64.88 o 
  12   6   7        1.33        5.69     89.32 o 
  13   6   7       81.73       52.07     64.71 o 
   0   7   7     9971.88    11171.30    381.03 o 
   1   7   7      454.10      419.88     46.70 o 
   2   7   7     1404.58     1563.46     73.35 o 
   3   7   7      609.02      528.82     45.37 o 
   4   7   7       30.00       32.78     28.98 o 
   5   7   7       75.64       64.62     32.63 o 
   6   7   7     1718.50     1760.65     93.54 o 
   7   7   7      309.42      276.37     41.49 o 
   8   7   7       12.43       28.03     32.70 o 
   9   7   7      329.37      297.88     43.82 o 
  10   7   7      571.81      527.62     80.55 o 
  11   7   7      103.62        7.60    158.43 o 
  12   7   7       81.31      -10.46     77.52 o 
   1   8   7     1482.83     1707.00     83.35 o 
   2   8   7     2115.62     2485.88     96.90 o 
   3   8   7        2.29      -20.37     30.46 o 
   4   8   7      748.11      752.58     72.37 o 
   5   8   7       61.11       67.73     43.45 o 
   6   8   7      307.20      326.77     43.96 o 
   7   8   7      135.77       42.99     35.21 o 
   8   8   7     2290.16     2319.50    104.21 o 
   9   8   7      561.00      499.57     55.03 o 
  10   8   7      165.48      135.20     52.83 o 
  11   8   7      370.17      354.57     89.15 o 
  12   8   7      152.63      185.23     82.97 o 
   0   9   7      438.21      425.08     68.12 o 
   1   9   7      632.16      493.28     52.82 o 
   2   9   7       44.49       87.31     53.02 o 
   3   9   7      547.28      609.30     55.03 o 
   4   9   7     1333.25     1535.43     82.69 o 
   5   9   7        9.54      -11.69     36.51 o 
   6   9   7     1093.75      954.97     69.79 o 
   7   9   7      623.64      574.73     67.58 o 
   8   9   7        2.60       11.76     38.76 o 
   9   9   7      495.90      472.54     68.83 o 
  10   9   7      678.45      709.99     79.43 o 
  11   9   7      142.51      174.87     80.47 o 
   1  10   7      202.44      172.11     42.92 o 
   2  10   7     1057.17     1055.32     68.43 o 
   3  10   7      708.61      605.12     88.23 o 
   4  10   7      791.94      843.15     67.45 o 
   5  10   7     1854.19     2251.57    102.77 o 
   6  10   7       90.85      147.49     59.42 o 
   7  10   7     1041.93     1065.28    101.54 o 
   8  10   7      718.03      518.50     59.77 o 
   9  10   7       21.46       42.71     40.94 o 
  10  10   7      121.65       74.15     74.99 o 
   0  11   7     1406.26     1359.12    123.44 o 
   1  11   7      285.43      230.98     47.08 o 
   2  11   7      189.24      139.38     48.74 o 
   3  11   7      741.26      627.18     65.54 o 
   4  11   7      472.87      394.43     56.40 o 
   5  11   7       18.70       -2.16     45.01 o 
   6  11   7      930.59      845.49     97.94 o 
   7  11   7      387.35      374.33     57.58 o 
   8  11   7        2.26       42.32     46.80 o 
   9  11   7      330.74      391.79     72.84 o 
  10  11   7      412.09      268.55    108.31 o 
   1  12   7      795.34      941.15    139.40 o 
   2  12   7     1077.40      950.37     88.39 o 
   3  12   7       34.37       -9.34     42.36 o 
   4  12   7      567.18      480.55     61.76 o 
   5  12   7      109.00       42.61     44.26 o 
   6  12   7      108.94      102.49     69.26 o 
   7  12   7        0.33      -19.27     43.81 o 
   8  12   7      671.57      663.26     68.74 o 
   9  12   7      272.52      209.09     82.25 o 
   0  13   7      803.62      905.34    334.48 o 
   1  13   7      159.76      143.55     50.36 o 
   2  13   7        0.96      -41.92     41.92 o 
   3  13   7      398.18      427.17     61.26 o 
   4  13   7      863.48      868.01     86.22 o 
   5  13   7       14.46       80.44     52.95 o 
   6  13   7     1754.08     2195.40    144.54 o 
   7  13   7      177.15      253.14     59.16 o 
   1  14   7       40.72       89.08     51.20 o 
   2  14   7      615.64      680.41    109.79 o 
   3  14   7      365.67      330.67     66.52 o 
   4  14   7      568.81      611.90    119.30 o 
   5  14   7      928.42      993.22     90.32 o 
   6  14   7      112.33       83.60     60.53 o 
   0  15   7      474.66      282.27     90.21 o 
   1  15   7      180.31      167.04     63.30 o 
   2  15   7      136.92       88.61     57.18 o 
   3  15   7      457.50      485.00     88.89 o 
   0   0   8     2970.81     3599.48    233.93 o 
   1   0   8      231.58      125.25     51.92 o 
   2   0   8      109.44      137.30     68.59 o 
   3   0   8     3869.54     3819.64    185.27 o 
   4   0   8      432.45      374.78     59.34 o 
   5   0   8      118.42       63.46     39.63 o 
   6   0   8     2292.71     2892.05    154.76 o 
   7   0   8      120.40       78.70     50.10 o 
   8   0   8        1.89       12.79     49.70 o 
   9   0   8      413.46      415.27     78.50 o 
  10   0   8      116.27       52.84     39.35 o 
  11   0   8      101.95        8.29     83.27 o 
  12   0   8      218.46      303.04    111.95 o 
   1   1   8      148.05      135.28     38.28 o 
   2   1   8     1533.50     1576.46     72.91 o 
   3   1   8      195.62       72.88     31.43 o 
   4   1   8      791.89      826.69     54.50 o 
   5   1   8     2108.99     2101.07     91.23 o 
   6   1   8      368.29      305.55     41.39 o 
   7   1   8       99.79       56.19     40.56 o 
   8   1   8     1433.74     1429.89     78.64 o 
   9   1   8       53.26       22.59     31.32 o 
  10   1   8       82.80      154.14     66.52 o 
  11   1   8      985.31      856.46    108.76 o 
  12   1   8      317.63      480.70    113.68 o 
   0   2   8     3334.81     3660.18    160.34 o 
   1   2   8        1.94      -14.47     30.28 o 
   2   2   8      659.19      650.19     55.49 o 
   3   2   8     1581.90     1310.69     78.75 o 
   4   2   8      710.46      722.14     67.48 o 
   5   2   8        3.49       17.52     37.51 o 
   6   2   8      984.78     1089.78     68.50 o 
   7   2   8       43.74       32.48     35.56 o 
   8   2   8      315.79      232.29     41.69 o 
   9   2   8      128.21       80.51     31.64 o 
  10   2   8     1775.77     1769.40    174.43 o 
  11   2   8       51.17      -45.67     94.06 o 
  12   2   8     1025.94     1115.15    127.33 o 
   1   3   8      520.14      478.15     48.01 o 
   2   3   8     2465.80     2909.79    102.27 o 
   3   3   8        0.24      -34.31     34.31 o 
   4   3   8     1578.66     1738.46     82.42 o 
   5   3   8     1351.45     1110.11     71.42 o 
   6   3   8      262.75      272.75     57.60 o 
   7   3   8      157.17      118.29     35.80 o 
   8   3   8     1160.08     1117.62     99.60 o 
   9   3   8       27.31      -37.79     62.76 o 
  10   3   8       93.34       49.52     74.46 o 
  11   3   8      411.41      281.10    106.43 o 
  12   3   8      587.69      531.81     97.61 o 
   0   4   8     1134.08      948.63    205.77 o 
   1   4   8      178.51      106.76     38.89 o 
   2   4   8      219.33      223.11     58.88 o 
   3   4   8      689.88      652.57     76.51 o 
   4   4   8     1522.64     1763.77     85.18 o 
   5   4   8       12.74      -34.65     34.65 o 
   6   4   8     1580.68     1560.27     79.23 o 
   7   4   8      906.07      796.31     63.49 o 
   8   4   8      103.82       37.54     31.08 o 
   9   4   8      497.21      365.30     56.02 o 
  10   4   8      441.27      448.87     65.49 o 
  11   4   8        2.13       44.72     99.17 o 
  12   4   8       34.51        3.86     66.08 o 
   1   5   8     1197.07     1237.99     68.31 o 
   2   5   8     1015.35     1001.32     64.67 o 
   3   5   8       38.76       40.37     42.50 o 
   4   5   8      320.00      333.43     60.20 o 
   5   5   8      785.35      778.28     60.50 o 
   6   5   8      274.70      233.60     43.43 o 
   7   5   8      302.32      193.34     46.28 o 
   8   5   8     1470.98     1409.12     90.08 o 
   9   5   8      326.53      223.27     42.01 o 
  10   5   8       71.62       46.55     53.15 o 
  11   5   8      358.53      211.12    134.59 o 
   0   6   8     3559.86     4296.94    204.76 o 
   1   6   8      792.59      646.87     56.59 o 
   2   6   8      642.78      537.92     53.24 o 
   3   6   8      813.74      731.92     61.33 o 
   4   6   8      198.16      225.11     45.89 o 
   5   6   8      258.56      167.70     44.07 o 
   6   6   8      698.64      732.22     61.75 o 
   7   6   8      502.89      419.50     66.28 o 
   8   6   8       37.07       32.51     35.34 o 
   9   6   8      450.08      335.48     50.37 o 
  10   6   8     1065.25     1340.00    128.55 o 
  11   6   8        0.80      -13.37     76.83 o 
   1   7   8      233.12       91.67     43.62 o 
   2   7   8     1661.32     1889.43     96.92 o 
   3   7   8       80.92       -7.16     42.25 o 
   4   7   8      522.27      487.26     64.39 o 
   5   7   8      312.84      113.49     43.16 o 
   6   7   8      197.13      143.72     39.07 o 
   7   7   8      215.08       78.31     48.84 o 
   8   7   8     1564.40     1551.68     92.36 o 
   9   7   8      209.60       86.99     38.94 o 
  10   7   8        2.62      137.04     82.46 o 
  11   7   8      173.93      213.37    110.92 o 
   0   8   8     1656.70     1797.54    135.40 o 
   1   8   8      105.92       84.95     43.28 o 
   2   8   8       31.60       29.79     45.85 o 
   3   8   8      335.87      270.73     51.84 o 
   4   8   8     1051.67     1196.25    113.96 o 
   5   8   8        0.57       59.85     39.45 o 
   6   8   8     1988.64     2042.25    110.79 o 
   7   8   8      370.14      319.67     55.06 o 
   8   8   8       35.11       51.20     45.52 o 
   9   8   8      280.05      425.51    165.17 o 
  10   8   8      268.74      297.45     84.66 o 
   1   9   8      790.15      697.75     67.03 o 
   2   9   8      960.24     1038.43     80.82 o 
   3   9   8        0.45       -3.93     53.28 o 
   4   9   8      523.19      493.84     69.49 o 
   5   9   8      711.29      688.81     71.87 o 
   6   9   8      226.25      108.37     49.40 o 
   7   9   8      224.87      112.57     45.51 o 
   8   9   8      935.28      871.68     73.86 o 
   9   9   8       39.95       38.30     57.41 o 
   0  10   8     1502.89     1655.40    138.31 o 
   1  10   8      223.84      118.00     53.05 o 
   2  10   8      410.57      394.62     73.30 o 
   3  10   8      641.87      552.62     68.77 o 
   4  10   8      110.93      118.81     46.36 o 
   5  10   8       26.97       35.83     44.65 o 
   6  10   8      291.03      237.22     61.35 o 
   7  10   8      385.96      224.23     57.85 o 
   8  10   8      157.84       72.09     50.99 o 
   1  11   8       91.77      -19.27     44.05 o 
   2  11   8      789.77      805.42     76.80 o 
   3  11   8      195.17      108.79     54.06 o 
   4  11   8      632.71      677.17     78.78 o 
   5  11   8      711.61      649.06     77.58 o 
   6  11   8      144.62       76.99     67.07 o 
   7  11   8      298.20      190.48     55.39 o 
   0  12   8      528.79      592.19    112.43 o 
   1  12   8      276.56      229.42     65.06 o 
   2  12   8      100.49      108.09     66.89 o 
   3  12   8      409.63      304.56     62.08 o 
   4  12   8     1008.53      960.68     86.77 o 
   5  12   8      264.85      138.98     60.06 o 
   6  12   8     1018.92     1079.31    132.15 o 
   1  13   8       29.33       24.91     54.18 o 
   2  13   8      548.93      482.11     72.49 o 
   3  13   8       63.87       78.55     54.47 o 
   4  13   8      394.28      301.92     90.35 o 
   0  14   8      610.88      491.01    154.80 o 
   1   0   9     1712.85     2017.69    139.52 o 
   2   0   9        6.75      -23.76     48.50 o 
   3   0   9       66.05       85.15     54.53 o 
   4   0   9       14.74       66.03     53.71 o 
   5   0   9     1304.75     1246.62    113.19 o 
   6   0   9       40.84       50.73     51.14 o 
   7   0   9       97.37      144.80    127.85 o 
   8   0   9       22.30       36.57     50.45 o 
   9   0   9     1417.21     1571.47    140.46 o 
  10   0   9       24.18      179.33    112.65 o 
   0   1   9       85.10       30.80     61.19 o 
   1   1   9     1007.64     1128.74     74.79 o 
   2   1   9       43.96      -20.02     37.84 o 
   3   1   9     2038.52     2174.48    105.76 o 
   4   1   9      112.39       21.30     39.19 o 
   5   1   9      245.50      153.40     41.80 o 
   6   1   9      119.10       45.86     41.13 o 
   7   1   9     1139.57     1185.52    101.34 o 
   8   1   9        3.26      -39.15     39.15 o 
   9   1   9      496.13      439.51     61.14 o 
  10   1   9       57.18       46.42    108.15 o 
   1   2   9      806.49      822.06     68.85 o 
   2   2   9      451.59      307.14     50.42 o 
   3   2   9      185.05      176.75     43.20 o 
   4   2   9      608.05      338.73     50.90 o 
   5   2   9     2555.23     2503.47    115.00 o 
   6   2   9        1.04      -28.54     37.81 o 
   7   2   9      717.93      823.43     67.98 o 
   8   2   9        1.99       23.88     38.23 o 
   9   2   9       32.92      -10.61     36.89 o 
  10   2   9        0.75      -29.38     68.78 o 
   0   3   9        3.86      -39.09     50.29 o 
   1   3   9      249.52      257.30     48.15 o 
   2   3   9       12.36       31.22     36.60 o 
   3   3   9     1615.49     1663.70    102.32 o 
   4   3   9      414.58      171.32     45.66 o 
   5   3   9        1.62      -14.36     35.77 o 
   6   3   9      119.05       68.59     40.24 o 
   7   3   9      997.84      904.60     71.48 o 
   8   3   9        5.50       42.49     40.01 o 
   9   3   9      767.64      925.67     93.86 o 
  10   3   9      250.20      429.21    102.22 o 
   1   4   9     2182.71     2570.17    116.08 o 
   2   4   9      127.81       19.48     37.03 o 
   3   4   9        1.02       10.16     37.06 o 
   4   4   9      202.34       96.62     61.64 o 
   5   4   9     1117.80      992.95     85.98 o 
   6   4   9       16.49       12.59     40.28 o 
   7   4   9      180.33       92.52     43.81 o 
   8   4   9       27.85       -3.40     40.52 o 
   9   4   9      667.43      664.04     91.69 o 
  10   4   9       95.11      103.85     80.13 o 
   0   5   9       21.25      -22.83     53.48 o 
   1   5   9      861.89      874.79     70.85 o 
   2   5   9      181.15       32.04     42.17 o 
   3   5   9     1971.29     2091.77    107.15 o 
   4   5   9       56.83        7.98     44.01 o 
   5   5   9       90.52       82.41     49.68 o 
   6   5   9        0.21       32.45     48.93 o 
   7   5   9      819.14      746.19     68.39 o 
   8   5   9       12.10        6.72     44.71 o 
   9   5   9      789.99      868.03     92.23 o 
   1   6   9      547.79      548.81     60.90 o 
   2   6   9       74.41       84.27     43.42 o 
   3   6   9      624.35      496.29     65.16 o 
   4   6   9       87.49       15.86     46.44 o 
   5   6   9     1810.32     1839.22    103.97 o 
   6   6   9       10.92      -34.93     55.01 o 
   7   6   9     1210.43     1231.19     86.49 o 
   8   6   9        3.20      -59.16     59.16 o 
   9   6   9      239.80      291.50     69.75 o 
   0   7   9      133.11      -22.31     61.49 o 
   1   7   9      658.57      639.48     62.93 o 
   2   7   9       46.56        7.78     48.52 o 
   3   7   9     1018.88      917.95     78.58 o 
   4   7   9      236.10      133.46     45.81 o 
   5   7   9       78.30       85.52     47.30 o 
   6   7   9      170.12       70.82     68.68 o 
   7   7   9      746.88      670.66    112.21 o 
   8   7   9        7.97      -11.18     43.29 o 
   1   8   9     1396.76     1794.14    107.29 o 
   2   8   9      204.18       87.01     56.18 o 
   3   8   9        0.19       -6.66     43.85 o 
   4   8   9      164.82       94.35     48.72 o 
   5   8   9      683.59      682.60     82.29 o 
   6   8   9       17.19      -44.48     44.48 o 
   7   8   9      102.27      147.30     76.06 o 
   8   8   9       98.77       68.85     48.13 o 
   0   9   9       97.85       69.96     64.97 o 
   1   9   9      306.70      288.32     55.78 o 
   2   9   9        1.99      -36.60     45.07 o 
   3   9   9     1298.35     1350.32     98.97 o 
   4   9   9        3.99       73.53     53.85 o 
   5   9   9       15.83       10.42     91.52 o 
   6   9   9       79.87       61.33     56.38 o 
   7   9   9      661.50      489.49     75.20 o 
   1  10   9      508.03      459.04     85.04 o 
   2  10   9      123.62      155.98     57.06 o 
   3  10   9      151.72      139.22     62.66 o 
   4  10   9      139.46      110.51     54.43 o 
   5  10   9     2055.72     2293.38    137.95 o 
   0  11   9       31.24      -37.85     71.04 o 
   1  11   9      191.67       68.10     56.38 o 
   2  11   9       58.88       68.44     56.88 o 
   3  11   9     1187.68     1349.10    106.93 o 
   4  11   9       48.32      -63.57     75.74 o 
   0   0  10      495.11      391.84    142.02 o 
   1   0  10       93.32      -46.36     56.25 o 
   2   0  10       10.13      -69.02     69.02 o 
   3   0  10       24.99      -27.64     59.91 o 
   4   0  10     1644.77     1835.79    155.85 o 
   5   0  10      159.68       71.56     70.12 o 
   6   0  10     2105.82     2481.00    185.92 o 
   7   0  10        5.57       68.29     65.56 o 
   8   0  10      115.99       65.35     65.51 o 
   1   1  10       15.83      -23.96     42.35 o 
   2   1  10     1116.77     1103.40     88.74 o 
   3   1  10       29.57       56.15     50.61 o 
   4   1  10      782.88      695.99     79.25 o 
   5   1  10        0.16       -3.46     46.12 o 
   6   1  10      310.25      211.58     52.58 o 
   7   1  10       30.72      -41.51     47.13 o 
   8   1  10      844.10      686.26     78.37 o 
   0   2  10     2370.51     2754.41    197.80 o 
   1   2  10        0.20      -47.73     47.74 o 
   2   2  10      829.91      705.80    100.80 o 
   3   2  10      145.40       60.39     48.02 o 
   4   2  10      310.48      203.02     59.34 o 
   5   2  10        2.62      -37.20     68.76 o 
   6   2  10      469.20      371.80     78.54 o 
   7   2  10        5.01      -21.69     50.67 o 
   8   2  10      249.31      189.97     68.13 o 
   1   3  10        2.38       29.32     45.71 o 
   2   3  10     1522.68     1769.78    108.85 o 
   3   3  10        0.02        6.25     53.02 o 
   4   3  10     1199.83     1270.01    157.95 o 
   5   3  10       20.63        5.74     45.96 o 
   6   3  10      163.70      132.69     51.19 o 
   7   3  10       27.43      -41.51     48.90 o 
   0   4  10      265.90      180.40     74.76 o 
   1   4  10        5.54      -32.10     46.82 o 
   2   4  10       48.71        6.52     45.71 o 
   3   4  10       45.73       40.00     47.53 o 
   4   4  10     1713.80     1768.01    111.70 o 
   5   4  10        5.41       -6.07     58.10 o 
   6   4  10     2111.39     2310.29    131.32 o 
   7   4  10       89.68       95.69     50.02 o 
   1   5  10       66.35       93.56     50.29 o 
   2   5  10     1066.68      829.35     81.50 o 
   3   5  10       47.48       75.48     50.05 o 
   4   5  10      547.89      599.50     76.06 o 
   5   5  10      127.94       69.22     52.82 o 
   6   5  10       86.63       58.07     64.59 o 
   0   6  10     2490.85     2747.35    222.03 o 
   1   6  10       43.63       82.61     54.42 o 
   2   6  10      518.02      372.83    107.59 o 
   3   6  10       91.89       54.51     57.34 o 
   4   6  10      177.47       91.57     56.15 o 
   5   6  10        3.69       -7.69     48.14 o 
   6   6  10      552.44      322.44     95.90 o 
   1   7  10       57.15      134.31     54.54 o 
   2   7  10      992.46     1089.86     93.52 o 
   3   7  10        0.12      -44.68     57.31 o 
   4   7  10      549.42      493.21     74.94 o 
   5   7  10        0.06      -65.67     65.67 o 
   0   8  10      144.04      128.24     79.86 o 
   1   8  10        4.92      -74.54     79.72 o 
   2   8  10        1.31      -47.61     58.26 o 
   3   8  10        4.10        8.13     53.23 o 
   4   8  10     1710.43     1661.70    190.39 o 
   1   9  10       41.08       13.02     72.73 o 
   1   0  11     2262.28     2413.32    189.67 o 
   2   0  11      189.11       51.25     91.40 o 
   3   0  11      161.92      151.88     98.25 o 
   0   1  11        3.67       24.84    107.94 o 
   1   1  11      388.84      324.41     63.86 o 
   2   1  11       60.36      -36.66     52.00 o 
   3   1  11      769.66      526.41    100.78 o 
   1   2  11      231.60      102.64     60.52 o 
   2   2  11       19.94      -56.72     56.72 o 
   0   3  11       20.98       85.71    115.24 o 
   1   3  11      522.69      469.91     72.55 o 
   2   3  11       91.38       28.91     61.50 o 
                                                 
